# Supplementary material for: A phenome-wide association study to discover pleiotropic effects of PCSK9, APOB, and LDLR
Source: NPJ Genom Med. 2019 Feb 11;4:3. doi: 10.1038/s41525-019-0078-7 (PMC6370860; doi:10.1038/s41525-019-0078-7)
Supplement: Supplementary file 2 — Supplemental Data 1 [file 41525_2019_78_MOESM2_ESM.xlsx]

## Sheet: tested phecodes
Supplementary Data 1. All phecodes after quality control in European ancestry and African ancestry groups.
European ancestry				African ancestry
phecode	description	group		phecode	description	group
008	Intestinal infection	infectious diseases		008	Intestinal infection	infectious diseases
008.5	Bacterial enteritis	infectious diseases		038	Septicemia	infectious diseases
008.52	Intestinal infection due to C. difficile	infectious diseases		038.3	Bacteremia	infectious diseases
038	Septicemia	infectious diseases		041	Bacterial infection NOS	infectious diseases
038.1	Gram negative septicemia	infectious diseases		041.1	Staphylococcus infections	infectious diseases
038.2	Gram positive septicemia	infectious diseases		053	Herpes zoster	infectious diseases
038.3	Bacteremia	infectious diseases		054	Herpes simplex	infectious diseases
041	Bacterial infection NOS	infectious diseases		070	Viral hepatitis	infectious diseases
041.1	Staphylococcus infections	infectious diseases		070.2	Viral hepatitis B	infectious diseases
041.11	Methicillin sensitive Staphylococcus aureus	infectious diseases		070.3	Viral hepatitis C	infectious diseases
041.12	Methicillin resistant Staphylococcus aureus	infectious diseases		070.4	Chronic hepatitis	infectious diseases
041.2	Streptococcus infection	infectious diseases		071	Human immunodeficiency virus [HIV] disease	infectious diseases
041.4	E. coli	infectious diseases		071.1	HIV infection, symptomatic	infectious diseases
041.9	Infection with drug-resistant microorganisms	infectious diseases		078	Viral warts & HPV	infectious diseases
053	Herpes zoster	infectious diseases		079	Viral infection	infectious diseases
053.1	Herpes zoster with nervous system complications	infectious diseases		081	Infection/inflammation of internal prosthetic device; implant; and graft	infectious diseases
054	Herpes simplex	infectious diseases		090	Sexually transmitted infections (not HIV or hepatitis)	infectious diseases
070	Viral hepatitis	infectious diseases		110	Dermatophytosis / Dermatomycosis	infectious diseases
070.2	Viral hepatitis B	infectious diseases		110.1	Dermatophytosis	infectious diseases
070.3	Viral hepatitis C	infectious diseases		110.11	Dermatophytosis of nail	infectious diseases
070.4	Chronic hepatitis	infectious diseases		110.12	Althete's foot	infectious diseases
070.9	Hepatitis NOS	infectious diseases		112	Candidiasis	infectious diseases
071	Human immunodeficiency virus [HIV] disease	infectious diseases		131	Protozoan infection	infectious diseases
071.1	HIV infection, symptomatic	infectious diseases		153	Colorectal cancer	neoplasms
078	Viral warts & HPV	infectious diseases		153.2	Colon cancer	neoplasms
079	Viral infection	infectious diseases		153.3	Malignant neoplasm of rectum, rectosigmoid junction, and anus	neoplasms
080	Postoperative infection	infectious diseases		165	Cancer within the respiratory system	neoplasms
081	Infection/inflammation of internal prosthetic device; implant; and graft	infectious diseases		165.1	Cancer of bronchus; lung	neoplasms
090	Sexually transmitted infections (not HIV or hepatitis)	infectious diseases		174	Breast cancer	neoplasms
110	Dermatophytosis / Dermatomycosis	infectious diseases		174.1	Breast cancer [female]	neoplasms
110.1	Dermatophytosis	infectious diseases		174.11	Malignant neoplasm of female breast	neoplasms
110.11	Dermatophytosis of nail	infectious diseases		180	Cervical cancer and dysplasia	neoplasms
110.12	Althete's foot	infectious diseases		180.3	Cervical intraepithelial neoplasia [CIN] [Cervical dysplasia]	neoplasms
110.13	Dermatophytosis of the body	infectious diseases		185	Cancer of prostate	neoplasms
112	Candidiasis	infectious diseases		189	Cancer of urinary organs (incl. kidney and bladder)	neoplasms
112.3	Candidiasis of skin and nails	infectious diseases		195	Cancer, suspected or other	neoplasms
117	Mycoses	infectious diseases		197	Chemotherapy	neoplasms
136	Other infectious and parasitic diseases	infectious diseases		198	Secondary malignant neoplasm	neoplasms
145	Cancer of mouth	neoplasms		198.1	Secondary malignancy of lymph nodes	neoplasms
145.2	Cancer of tongue	neoplasms		199	Neoplasm of uncertain behavior	neoplasms
149	Cancer of larynx, pharynx, nasal cavities	neoplasms		202	Cancer of other lymphoid, histiocytic tissue	neoplasms
149.1	Cancer of oropharynx	neoplasms		204	Leukemia	neoplasms
149.4	Cancer of larynx	neoplasms		208	Benign neoplasm of colon	neoplasms
149.5	Hx of malignant neoplasm of oral cavity and pharynx	neoplasms		214	Lipoma	neoplasms
150	Cancer of esophagus	neoplasms		216	Benign neoplasm of skin	neoplasms
151	Cancer of stomach	neoplasms		218	Benign neoplasm of uterus	neoplasms
153	Colorectal cancer	neoplasms		218.1	Uterine leiomyoma	neoplasms
153.2	Colon cancer	neoplasms		227	Benign neoplasm of other endocrine glands and related structures	neoplasms
153.3	Malignant neoplasm of rectum, rectosigmoid junction, and anus	neoplasms		240	Simple and unspecified goiter	endocrine/metabolic
155	Cancer of liver and intrahepatic bile duct	neoplasms		241	Nontoxic nodular goiter	endocrine/metabolic
155.1	Malignant neoplasm of liver, primary	neoplasms		241.1	Nontoxic uninodular goiter	endocrine/metabolic
157	Pancreatic cancer	neoplasms		241.2	Nontoxic multinodular goiter	endocrine/metabolic
158	Neoplasm of unspecified nature of digestive system	neoplasms		242	Thyrotoxicosis with or without goiter	endocrine/metabolic
159	Malignant neoplasm of other and ill-defined sites within the digestive organs and peritoneum	neoplasms		242.1	Graves' disease	endocrine/metabolic
165	Cancer within the respiratory system	neoplasms		244	Hypothyroidism	endocrine/metabolic
165.1	Cancer of bronchus; lung	neoplasms		244.1	Secondary hypothyroidism	endocrine/metabolic
170	Cancer of bone and connective tissue	neoplasms		244.4	Hypothyroidism NOS	endocrine/metabolic
170.1	Bone cancer	neoplasms		246	Other disorders of thyroid	endocrine/metabolic
170.2	Cancer of connective tissue	neoplasms		250	Diabetes mellitus	endocrine/metabolic
172	Skin cancer	neoplasms		250.1	Type 1 diabetes	endocrine/metabolic
172.1	Melanomas of skin, dx or hx	neoplasms		250.14	Type 1 diabetes with neurological manifestations	endocrine/metabolic
172.11	Melanomas of skin	neoplasms		250.2	Type 2 diabetes	endocrine/metabolic
172.2	Other non-epithelial cancer of skin	neoplasms		250.22	Type 2 diabetes with renal manifestations	endocrine/metabolic
172.21	Basal cell carcinoma (new)	neoplasms		250.23	Type 2 diabetes with ophthalmic manifestations	endocrine/metabolic
172.22	Squamous cell carcinoma	neoplasms		250.24	Type 2 diabetes with neurological manifestations	endocrine/metabolic
172.3	Carcinoma in situ of skin	neoplasms		250.25	Diabetes type 2 with peripheral circulatory disorders	endocrine/metabolic
173	Neoplasm of uncertain behavior of skin	neoplasms		250.3	Insulin pump user	endocrine/metabolic
174	Breast cancer	neoplasms		250.4	Abnormal glucose	endocrine/metabolic
174.1	Breast cancer [female]	neoplasms		250.41	Impaired fasting glucose	endocrine/metabolic
174.11	Malignant neoplasm of female breast	neoplasms		250.42	Other abnormal glucose	endocrine/metabolic
175	Acquired absence of breast	neoplasms		250.6	Polyneuropathy in diabetes	endocrine/metabolic
180	Cervical cancer and dysplasia	neoplasms		250.7	Diabetic retinopathy	endocrine/metabolic
180.1	Cervical cancer	neoplasms		251.1	Hypoglycemia	endocrine/metabolic
180.3	Cervical intraepithelial neoplasia [CIN] [Cervical dysplasia]	neoplasms		252	Disorders of parathyroid gland	endocrine/metabolic
182	Malignant neoplasm of uterus	neoplasms		252.1	Hyperparathyroidism	endocrine/metabolic
184	Cancer of other female genital organs	neoplasms		255	Disorders of adrenal glands	endocrine/metabolic
184.1	Malignant neoplasm of ovary and other uterine adnexa	neoplasms		260	Protein-calorie malnutrition	endocrine/metabolic
184.11	Malignant neoplasm of ovary	neoplasms		261	Vitamin deficiency	endocrine/metabolic
184.2	Cancer of other female genital organs	neoplasms		261.2	Vitamin B-complex deficiencies	endocrine/metabolic
185	Cancer of prostate	neoplasms		261.4	Vitamin D deficiency	endocrine/metabolic
187	Cancer of other male genital organs	neoplasms		269	Proteinuria	endocrine/metabolic
189	Cancer of urinary organs (incl. kidney and bladder)	neoplasms		270	Disorders of protein plasma/amino-acid transport and metabolism	endocrine/metabolic
189.1	Cancer of kidney and renal pelvis	neoplasms		270.3	Disorders of plasma protein metabolism	endocrine/metabolic
189.11	Malignant neoplasm of kidney, except pelvis	neoplasms		270.32	Paraproteinemia	endocrine/metabolic
189.2	Cancer of bladder	neoplasms		272	Disorders of lipoid metabolism	endocrine/metabolic
189.21	Malignant neoplasm of bladder	neoplasms		272.1	Hyperlipidemia	endocrine/metabolic
189.4	Malignant neoplasm of other urinary organs	neoplasms		272.11	Hypercholesterolemia	endocrine/metabolic
191	Malignant and unknown neoplasms of brain and nervous system	neoplasms		272.12	Hyperglyceridemia	endocrine/metabolic
191.1	Cancer of brain and nervous system	neoplasms		272.13	Mixed hyperlipidemia	endocrine/metabolic
191.11	Cancer of brain	neoplasms		274	Gout and other crystal arthropathies	endocrine/metabolic
193	Thyroid cancer	neoplasms		274.1	Gout	endocrine/metabolic
195	Cancer, suspected or other	neoplasms		274.11	Gouty arthropathy	endocrine/metabolic
195.1	Malignant neoplasm, other	neoplasms		275	Disorders of mineral metabolism	endocrine/metabolic
196	Radiotherapy	neoplasms		275.3	Disorders of magnesium metabolism	endocrine/metabolic
197	Chemotherapy	neoplasms		275.5	Disorders of calcium/phosphorus metabolism	endocrine/metabolic
198	Secondary malignant neoplasm	neoplasms		275.53	Disorders of phosphorus metabolism	endocrine/metabolic
198.1	Secondary malignancy of lymph nodes	neoplasms		275.6	Hypercalcemia	endocrine/metabolic
198.2	Secondary malignancy of respiratory organs	neoplasms		276	Disorders of fluid, electrolyte, and acid-base balance	endocrine/metabolic
198.3	Secondary malignant neoplasm of digestive systems	neoplasms		276.1	Electrolyte imbalance	endocrine/metabolic
198.4	Secondary malignant neoplasm of liver	neoplasms		276.12	Hyposmolality and/or hyponatremia	endocrine/metabolic
198.5	Secondary malignancy of brain/spine	neoplasms		276.13	Hyperpotassemia	endocrine/metabolic
198.6	Secondary malignancy of bone	neoplasms		276.14	Hypopotassemia	endocrine/metabolic
199	Neoplasm of uncertain behavior	neoplasms		276.4	Acid-base balance disorder	endocrine/metabolic
200	Myeloproliferative disease	neoplasms		276.41	Acidosis	endocrine/metabolic
200.1	Polycythemia vera	neoplasms		276.5	Hypovolemia	endocrine/metabolic
201	Hodgkin's disease	neoplasms		276.6	Fluid overload	endocrine/metabolic
202	Cancer of other lymphoid, histiocytic tissue	neoplasms		278	Overweight, obesity and other hyperalimentation	endocrine/metabolic
202.2	Non-Hodgkins lymphoma	neoplasms		278.1	Obesity	endocrine/metabolic
202.21	Nodular lymphoma	neoplasms		278.11	Morbid obesity	endocrine/metabolic
202.22	Reticulosarcoma	neoplasms		278.4	Abnormal weight gain	endocrine/metabolic
202.24	Large cell lymphoma	neoplasms		279	Disorders involving the immune mechanism	endocrine/metabolic
204	Leukemia	neoplasms		280	Iron deficiency anemias	hematopoietic
204.1	Lymphoid leukemia	neoplasms		280.1	Iron deficiency anemias, unspecified or not due to blood loss	hematopoietic
204.12	Lymphoid leukemia, chronic	neoplasms		280.2	Iron deficiency anemia secondary to blood loss (chronic)	hematopoietic
204.2	Myeloid leukemia	neoplasms		281	Other deficiency anemia	hematopoietic
204.21	Myeloid leukemia, acute	neoplasms		282	Hereditary hemolytic anemias	hematopoietic
204.4	Multiple myeloma	neoplasms		282.5	Sickle cell anemia	hematopoietic
208	Benign neoplasm of colon	neoplasms		284	Aplastic anemia	hematopoietic
210	Benign neoplasm of lip, oral cavity, and pharynx	neoplasms		285	Other anemias	hematopoietic
211	Benign neoplasm of other parts of digestive system	neoplasms		285.1	Acute posthemorrhagic anemia	hematopoietic
212	Benign neoplasm of respiratory and intrathoracic organs	neoplasms		285.2	Anemia of chronic disease	hematopoietic
213	Benign neoplasm of bone and articular cartilage	neoplasms		285.21	Anemia in chronic kidney disease	hematopoietic
214	Lipoma	neoplasms		286	Coagulation defects	hematopoietic
214.1	Lipoma of skin and subcutaneous tissue	neoplasms		286.2	Encounter for long-term (current) use of anticoagulants	hematopoietic
215	Other benign neoplasm of connective and other soft tissue	neoplasms		287	Purpura and other hemorrhagic conditions	hematopoietic
216	Benign neoplasm of skin	neoplasms		287.3	Thrombocytopenia	hematopoietic
216.1	Screening for malignant neoplasms of the skin	neoplasms		288	Diseases of white blood cells	hematopoietic
217	Vascular hamartomas and non-neoplastic nevi	neoplasms		288.1	Decreased white blood cell count	hematopoietic
217.1	Nevus, non-neoplastic	neoplasms		288.2	Elevated white blood cell count	hematopoietic
218	Benign neoplasm of uterus	neoplasms		289	Other diseases of blood and blood-forming organs	hematopoietic
218.1	Uterine leiomyoma	neoplasms		289.4	Lymphadenitis	hematopoietic
224	Benign neoplasm of eye	neoplasms		290	Delirium dementia and amnestic and other cognitive disorders	mental disorders
224.1	Benign neoplasm of eye, uveal	neoplasms		290.1	Dementias	mental disorders
225	Benign neoplasm of brain and other parts of nervous system	neoplasms		290.3	Other persistent mental disorders due to conditions classified elsewhere	mental disorders
225.1	Benign neoplasm of brain, cranial nerves, meninges	neoplasms		291	Other specified nonpsychotic and/or transient mental disorders	mental disorders
227	Benign neoplasm of other endocrine glands and related structures	neoplasms		291.8	Alteration of consciousness	mental disorders
227.1	Benign neoplasm of adrenal gland	neoplasms		292	Neurological disorders	mental disorders
227.3	Benign neoplasm of pituitary gland and craniopharyngeal duct (pouch)	neoplasms		292.1	Aphasia/speech disturbance	mental disorders
228	Hemangioma and lymphangioma, any site	neoplasms		292.3	Memory loss	mental disorders
228.1	Hemangioma of skin and subcutaneous tissue	neoplasms		292.4	Altered mental status	mental disorders
240	Simple and unspecified goiter	endocrine/metabolic		293.1	Swelling, mass, or lump in head and neck [Space-occupying lesion, intracranial NOS]	mental disorders
241	Nontoxic nodular goiter	endocrine/metabolic		295	Schizophrenia and other psychotic disorders	mental disorders
241.1	Nontoxic uninodular goiter	endocrine/metabolic		295.1	Schizophrenia	mental disorders
241.2	Nontoxic multinodular goiter	endocrine/metabolic		295.3	Psychosis	mental disorders
242	Thyrotoxicosis with or without goiter	endocrine/metabolic		296	Mood disorders	mental disorders
242.1	Graves' disease	endocrine/metabolic		296.1	Bipolar	mental disorders
244	Hypothyroidism	endocrine/metabolic		296.2	Depression	mental disorders
244.1	Secondary hypothyroidism	endocrine/metabolic		296.22	Major depressive disorder	mental disorders
244.2	Acquired hypothyroidism	endocrine/metabolic		300	Anxiety, phobic and dissociative disorders	mental disorders
244.4	Hypothyroidism NOS	endocrine/metabolic		300.1	Anxiety disorder	mental disorders
245	Thyroiditis	endocrine/metabolic		300.11	Generalized anxiety disorder	mental disorders
245.2	Chronic thyroiditis	endocrine/metabolic		300.12	Agorophobia, social phobia, and panic disorder	mental disorders
245.21	Chronic lymphocytic thyroiditis	endocrine/metabolic		300.4	Dysthymic disorder	mental disorders
246	Other disorders of thyroid	endocrine/metabolic		300.9	Posttraumatic stress disorder	mental disorders
246.7	Abnormal results of function study of thyroid	endocrine/metabolic		304	Adjustment reaction	mental disorders
249	Secondary diabetes mellitus	endocrine/metabolic		316	Substance addiction and disorders	mental disorders
250	Diabetes mellitus	endocrine/metabolic		317	Alcohol-related disorders	mental disorders
250.1	Type 1 diabetes	endocrine/metabolic		317.1	Alcoholism	mental disorders
250.12	Type 1 diabetes with renal manifestations	endocrine/metabolic		318	Tobacco use disorder	mental disorders
250.13	Type 1 diabetes with ophthalmic manifestations	endocrine/metabolic		327	Sleep disorders	neurological
250.14	Type 1 diabetes with neurological manifestations	endocrine/metabolic		327.3	Sleep apnea	neurological
250.2	Type 2 diabetes	endocrine/metabolic		327.32	Obstructive sleep apnea	neurological
250.22	Type 2 diabetes with renal manifestations	endocrine/metabolic		327.4	Insomnia	neurological
250.23	Type 2 diabetes with ophthalmic manifestations	endocrine/metabolic		338.1	Acute pain	neurological
250.24	Type 2 diabetes with neurological manifestations	endocrine/metabolic		338.2	Chronic pain	neurological
250.25	Diabetes type 2 with peripheral circulatory disorders	endocrine/metabolic		340	Migraine	neurological
250.3	Insulin pump user	endocrine/metabolic		345	Epilepsy, recurrent seizures, convulsions	neurological
250.4	Abnormal glucose	endocrine/metabolic		345.1	Epilepsy	neurological
250.41	Impaired fasting glucose	endocrine/metabolic		345.12	Partial epilepsy	neurological
250.42	Other abnormal glucose	endocrine/metabolic		345.3	Convulsions	neurological
250.6	Polyneuropathy in diabetes	endocrine/metabolic		348	Other conditions of brain	neurological
250.7	Diabetic retinopathy	endocrine/metabolic		350	Abnormal movement	neurological
251	Other disorders of pancreatic internal secretion	endocrine/metabolic		350.1	Abnormal involuntary movements	neurological
251.1	Hypoglycemia	endocrine/metabolic		350.2	Abnormality of gait	neurological
252	Disorders of parathyroid gland	endocrine/metabolic		351	Other peripheral nerve disorders	neurological
252.1	Hyperparathyroidism	endocrine/metabolic		356	Hereditary and idiopathic peripheral neuropathy	neurological
253	Disorders of the pituitary gland and its hypothalamic control	endocrine/metabolic		362	Other retinal disorders	sense organs
253.1	Pituitary hyperfunction	endocrine/metabolic		362.2	Degeneration of macula and posterior pole of retina	sense organs
253.2	Pituitary hypofunction	endocrine/metabolic		362.3	Other nondiabetic retinopathy	sense organs
253.4	Anterior pituitary disorders	endocrine/metabolic		365	Glaucoma	sense organs
255	Disorders of adrenal glands	endocrine/metabolic		365.1	Open-angle glaucoma	sense organs
255.1	Adrenal hyperfunction	endocrine/metabolic		365.11	Primary open angle glaucoma	sense organs
255.11	Cushing's syndrome	endocrine/metabolic		366	Cataract	sense organs
255.2	Adrenal hypofunction	endocrine/metabolic		366.2	Senile cataract	sense organs
255.21	Glucocorticoid deficiency	endocrine/metabolic		367	Disorders of refraction and accommodation; blindness and low vision	sense organs
256	Ovarian dysfunction	endocrine/metabolic		367.1	Myopia	sense organs
256.4	Polycystic ovaries	endocrine/metabolic		367.2	Astigmatism	sense organs
257	Testicular dysfunction	endocrine/metabolic		367.9	Blindness and low vision	sense organs
257.1	Testicular hypofunction	endocrine/metabolic		368	Visual disturbances	sense organs
259	Other endocrine disorders	endocrine/metabolic		368.9	Subjective visual disturbances	sense organs
260	Protein-calorie malnutrition	endocrine/metabolic		369	Infection of the eye	sense organs
260.2	severe protein-calorie malnutrition	endocrine/metabolic		369.5	Conjunctivitis, infectious	sense organs
260.3	Adult failure to thrive	endocrine/metabolic		371	Inflammation of the eye	sense organs
260.6	Anorexia	endocrine/metabolic		371.1	Uveitis, noninfectious or NOS	sense organs
261	Vitamin deficiency	endocrine/metabolic		371.2	Conjunctivitis, noninfectious	sense organs
261.2	Vitamin B-complex deficiencies	endocrine/metabolic		371.21	Allergic conjunctivitis	sense organs
261.4	Vitamin D deficiency	endocrine/metabolic		371.3	Inflammation of eyelids	sense organs
263	Other nutritional deficiency	endocrine/metabolic		374	Other disorders of eyelids	sense organs
269	Proteinuria	endocrine/metabolic		375.1	Dry eyes	sense organs
270	Disorders of protein plasma/amino-acid transport and metabolism	endocrine/metabolic		379	Other disorders of eye	sense organs
270.3	Disorders of plasma protein metabolism	endocrine/metabolic		379.2	Disorders of vitreous body	sense organs
270.32	Paraproteinemia	endocrine/metabolic		379.9	Pain, swelling or discharge of eye	sense organs
270.33	Amyloidosis	endocrine/metabolic		380.4	Impacted cerumen	sense organs
271	Disorders of carbohydrate transport and metabolism	endocrine/metabolic		381	Otitis media and Eustachian tube disorders	sense organs
271.3	Intestinal disaccharidase deficiencies and disaccharide malabsorption	endocrine/metabolic		381.1	Otitis media	sense organs
272	Disorders of lipoid metabolism	endocrine/metabolic		381.11	Suppurative and unspecified otitis media	sense organs
272.1	Hyperlipidemia	endocrine/metabolic		382	Otalgia	sense organs
272.11	Hypercholesterolemia	endocrine/metabolic		386	Vertiginous syndromes and other disorders of vestibular system	sense organs
272.12	Hyperglyceridemia	endocrine/metabolic		386.9	Dizziness and giddiness (Light-headedness and vertigo)	sense organs
272.13	Mixed hyperlipidemia	endocrine/metabolic		389	Hearing loss	sense organs
272.9	Unspecified disorder of lipoid metabolism	endocrine/metabolic		389.1	Sensorineural hearing loss	sense organs
274	Gout and other crystal arthropathies	endocrine/metabolic		389.4	Tinnitus	sense organs
274.1	Gout	endocrine/metabolic		394	Rheumatic disease of the heart valves	circulatory system
274.11	Gouty arthropathy	endocrine/metabolic		394.7	Disease of tricuspid valve	circulatory system
274.2	Crystal arthropathies	endocrine/metabolic		395	Heart valve disorders	circulatory system
274.21	Chondrocalcinosis	endocrine/metabolic		395.1	Nonrheumatic mitral valve disorders	circulatory system
275	Disorders of mineral metabolism	endocrine/metabolic		395.2	Nonrheumatic aortic valve disorders	circulatory system
275.1	Disorders of iron metabolism	hematopoietic		395.6	Heart valve replaced	circulatory system
275.3	Disorders of magnesium metabolism	endocrine/metabolic		396	Abnormal heart sounds	circulatory system
275.5	Disorders of calcium/phosphorus metabolism	endocrine/metabolic		401	Hypertension	circulatory system
275.51	Hypocalcemia	endocrine/metabolic		401.1	Essential hypertension	circulatory system
275.53	Disorders of phosphorus metabolism	endocrine/metabolic		401.2	Hypertensive heart and/or renal disease	circulatory system
275.6	Hypercalcemia	endocrine/metabolic		401.21	Hypertensive heart disease	circulatory system
276	Disorders of fluid, electrolyte, and acid-base balance	endocrine/metabolic		401.22	Hypertensive chronic kidney disease	circulatory system
276.1	Electrolyte imbalance	endocrine/metabolic		401.3	Other hypertensive complications	circulatory system
276.12	Hyposmolality and/or hyponatremia	endocrine/metabolic		411	Ischemic Heart Disease	circulatory system
276.13	Hyperpotassemia	endocrine/metabolic		411.1	Unstable angina (intermediate coronary syndrome)	circulatory system
276.14	Hypopotassemia	endocrine/metabolic		411.2	Myocardial infarction	circulatory system
276.4	Acid-base balance disorder	endocrine/metabolic		411.3	Angina pectoris	circulatory system
276.41	Acidosis	endocrine/metabolic		411.4	Coronary atherosclerosis	circulatory system
276.5	Hypovolemia	endocrine/metabolic		411.8	Other chronic ischemic heart disease, unspecified	circulatory system
276.6	Fluid overload	endocrine/metabolic		414	Other forms of chronic heart disease	circulatory system
277	Other disorders of metabolism	endocrine/metabolic		415	Pulmonary heart disease	circulatory system
277.5	Other disorders of lipoid metabolism	endocrine/metabolic		415.1	Acute pulmonary heart disease	circulatory system
277.51	Lipoprotein disorders	endocrine/metabolic		415.11	Pulmonary embolism and infarction, acute	circulatory system
277.7	Dysmetabolic syndrome X	endocrine/metabolic		415.2	Chronic pulmonary heart disease	circulatory system
278	Overweight, obesity and other hyperalimentation	endocrine/metabolic		415.21	Primary pulmonary hypertension	circulatory system
278.1	Obesity	endocrine/metabolic		416	Cardiomegaly	circulatory system
278.11	Morbid obesity	endocrine/metabolic		418	Nonspecific chest pain	circulatory system
278.3	Localized adiposity	endocrine/metabolic		418.1	Precordial pain	circulatory system
278.4	Abnormal weight gain	endocrine/metabolic		420	Carditis	circulatory system
279	Disorders involving the immune mechanism	endocrine/metabolic		420.2	Pericarditis	circulatory system
279.1	Immunity deficiency	endocrine/metabolic		425	Cardiomyopathy	circulatory system
279.11	Deficiency of humoral immunity	endocrine/metabolic		425.1	Primary/intrinsic cardiomyopathies	circulatory system
279.2	Autoimmune disease NEC	endocrine/metabolic		425.2	Secondary/extrinsic cardiomyopathies	circulatory system
279.7	Other immunological findings	endocrine/metabolic		426	Cardiac conduction disorders	circulatory system
280	Iron deficiency anemias	hematopoietic		426.2	Atrioventricular [AV] block	circulatory system
280.1	Iron deficiency anemias, unspecified or not due to blood loss	hematopoietic		426.3	Bundle branch block	circulatory system
280.2	Iron deficiency anemia secondary to blood loss (chronic)	hematopoietic		426.7	Abnormal electrocardiogram [ECG] [EKG]	circulatory system
281	Other deficiency anemia	hematopoietic		426.9	Cardiac pacemaker/device in situ	circulatory system
281.1	Megaloblastic anemia	hematopoietic		426.91	Cardiac pacemaker in situ	circulatory system
281.11	Pernicious anemia	hematopoietic		426.92	Cardiac defibrillator in situ	circulatory system
281.12	Other vitamin B12 deficiency anemia	hematopoietic		427	Cardiac dysrhythmias	circulatory system
281.9	Deficiency anemias	hematopoietic		427.1	Paroxysmal tachycardia, unspecified	circulatory system
282	Hereditary hemolytic anemias	hematopoietic		427.12	Paroxysmal ventricular tachycardia	circulatory system
284	Aplastic anemia	hematopoietic		427.2	Atrial fibrillation and flutter	circulatory system
284.1	Pancytopenia	hematopoietic		427.21	Atrial fibrillation	circulatory system
285	Other anemias	hematopoietic		427.22	Atrial flutter	circulatory system
285.1	Acute posthemorrhagic anemia	hematopoietic		427.3	Other specified cardiac dysrhythmias	circulatory system
285.2	Anemia of chronic disease	hematopoietic		427.5	Arrhythmia (cardiac) NOS	circulatory system
285.21	Anemia in chronic kidney disease	hematopoietic		427.6	Premature beats	circulatory system
285.22	Anemia in neoplastic disease	hematopoietic		427.7	Tachycardia NOS	circulatory system
286	Coagulation defects	hematopoietic		427.8	Sinoatrial node dysfunction (Bradycardia)	circulatory system
286.1	Congenital coagulation defects	hematopoietic		427.9	Palpitations	circulatory system
286.12	Congenital deficiency of other clotting factors (including factor VII)	hematopoietic		428	Congestive heart failure; nonhypertensive	circulatory system
286.2	Encounter for long-term (current) use of anticoagulants	hematopoietic		428.1	Congestive heart failure (CHF) NOS	circulatory system
286.5	Hemorrhagic disorder due to intrinsic circulating anticoagulants	hematopoietic		428.2	Heart failure NOS	circulatory system
286.7	Other and unspecified coagulation defects	hematopoietic		428.3	Heart failure with reduced EF [Systolic or combined heart failure]	circulatory system
286.8	Hypercoagulable state	hematopoietic		428.4	Heart failure with preserved EF [Diastolic heart failure]	circulatory system
286.81	Primary hypercoagulable state	hematopoietic		429	Ill-defined descriptions and complications of heart disease	circulatory system
286.9	Abnormal coagulation profile	hematopoietic		429.2	Abnormal function study of cardiovascular system	circulatory system
287	Purpura and other hemorrhagic conditions	hematopoietic		433	Cerebrovascular disease	circulatory system
287.3	Thrombocytopenia	hematopoietic		433.1	Occlusion and stenosis of precerebral arteries	circulatory system
287.31	Primary thrombocytopenia	hematopoietic		433.2	Occlusion of cerebral arteries	circulatory system
287.32	Secondary thrombocytopenia	hematopoietic		433.21	Cerebral artery occlusion, with cerebral infarction	circulatory system
288	Diseases of white blood cells	hematopoietic		433.3	Cerebral ischemia	circulatory system
288.1	Decreased white blood cell count	hematopoietic		433.31	Transient cerebral ischemia	circulatory system
288.11	Neutropenia	hematopoietic		433.6	Acute, but ill-defined cerebrovascular disease	circulatory system
288.2	Elevated white blood cell count	hematopoietic		433.8	Late effects of cerebrovascular disease	circulatory system
289	Other diseases of blood and blood-forming organs	hematopoietic		440	Atherosclerosis	circulatory system
289.4	Lymphadenitis	hematopoietic		440.2	Atherosclerosis of the extremities	circulatory system
289.5	Diseases of spleen	hematopoietic		440.21	Atherosclerosis of native arteries of the extremities with ulceration or gangrene	circulatory system
289.8	Polycythemia vera, secondary	hematopoietic		440.22	Atherosclerosis of native arteries of the extremities with intermittent claudication	circulatory system
290	Delirium dementia and amnestic and other cognitive disorders	mental disorders		442	Other aneurysm	circulatory system
290.1	Dementias	mental disorders		443	Peripheral vascular disease	circulatory system
290.11	Alzheimer's disease	mental disorders		443.9	Peripheral vascular disease, unspecified	circulatory system
290.13	Senile dementia	mental disorders		447	Other disorders of arteries and arterioles	circulatory system
290.16	Vascular dementia	mental disorders		451	Phlebitis and thrombophlebitis	circulatory system
290.2	Delirium due to conditions classified elsewhere	mental disorders		451.2	Phlebitis and thrombophlebitis of lower extremities	circulatory system
290.3	Other persistent mental disorders due to conditions classified elsewhere	mental disorders		452	Other venous embolism and thrombosis	circulatory system
291	Other specified nonpsychotic and/or transient mental disorders	mental disorders		452.2	Deep vein thrombosis [DVT]	circulatory system
291.4	Specific nonpsychotic mental disorders due to brain damage	mental disorders		454	Varicose veins	circulatory system
291.8	Alteration of consciousness	mental disorders		454.1	Varicose veins of lower extremity	circulatory system
292	Neurological disorders	mental disorders		455	Hemorrhoids	circulatory system
292.1	Aphasia/speech disturbance	mental disorders		456	Chronic venous insufficiency [CVI]	circulatory system
292.11	Aphasia	mental disorders		457	Encounter for long-term (current) use of anticoagulants, antithrombotics, aspirin	circulatory system
292.2	Mild cognitive impairment	mental disorders		457.3	Encounter for long-term (current) use of aspirin	circulatory system
292.3	Memory loss	mental disorders		458	Hypotension	circulatory system
292.4	Altered mental status	mental disorders		458.9	Hypotension NOS	circulatory system
293	Symptoms involving head and neck	mental disorders		459	Other disorders of circulatory system	circulatory system
293.1	Swelling, mass, or lump in head and neck [Space-occupying lesion, intracranial NOS]	mental disorders		459.9	Circulatory disease NEC	circulatory system
295	Schizophrenia and other psychotic disorders	mental disorders		464	Acute sinusitis	respiratory
295.1	Schizophrenia	mental disorders		465	Acute upper respiratory infections of multiple or unspecified sites	respiratory
295.3	Psychosis	mental disorders		465.2	Acute pharyngitis	respiratory
296	Mood disorders	mental disorders		470	Septal Deviations/Turbinate Hypertrophy	respiratory
296.1	Bipolar	mental disorders		472	Chronic pharyngitis and nasopharyngitis	respiratory
296.2	Depression	mental disorders		473	Diseases of the larynx and vocal cords	respiratory
296.22	Major depressive disorder	mental disorders		473.4	Voice disturbance	respiratory
297	Suicidal ideation or attempt	mental disorders		475	Chronic sinusitis	respiratory
300	Anxiety, phobic and dissociative disorders	mental disorders		476	Allergic rhinitis	respiratory
300.1	Anxiety disorder	mental disorders		479	Other upper respiratory disease	respiratory
300.11	Generalized anxiety disorder	mental disorders		480	Pneumonia	respiratory
300.12	Agorophobia, social phobia, and panic disorder	mental disorders		480.1	Bacterial pneumonia	respiratory
300.3	Obsessive-compulsive disorders	mental disorders		483	Acute bronchitis and bronchiolitis	respiratory
300.4	Dysthymic disorder	mental disorders		495	Asthma	respiratory
300.8	Acute reaction to stress	mental disorders		495.1	Chronic obstructive asthma	respiratory
300.9	Posttraumatic stress disorder	mental disorders		495.2	Asthma with exacerbation	respiratory
301	Personality disorders	mental disorders		496	Chronic airway obstruction	respiratory
301.2	Antisocial/borderline personality disorder	mental disorders		496.1	Emphysema	respiratory
302	Sexual and gender identity disorders	mental disorders		496.2	Chronic bronchitis	respiratory
303	Psychogenic and somatoform disorders	mental disorders		496.21	Obstructive chronic bronchitis	respiratory
303.3	Psychogenic disorder	mental disorders		497	Bronchitis	respiratory
303.4	Somatoform disorder	mental disorders		502	Postinflammatory pulmonary fibrosis	respiratory
304	Adjustment reaction	mental disorders		503	Pulmonary congestion and hypostasis	respiratory
305.2	Eating disorder	mental disorders		507	Pleurisy; pleural effusion	respiratory
306	Other mental disorder	mental disorders		508	Pulmonary collapse; interstitial and compensatory emphysema	respiratory
306.9	Tension headache	mental disorders		509	Respiratory failure, insufficiency, arrest	respiratory
312	Conduct disorders	mental disorders		509.1	Respiratory failure	respiratory
313	Pervasive developmental disorders	mental disorders		510	Other diseases of lung	respiratory
313.1	Attention deficit hyperactivity disorder	mental disorders		512	Other symptoms of respiratory system	respiratory
315	Develomental delays and disorders	mental disorders		512.1	Wheezing	respiratory
316	Substance addiction and disorders	mental disorders		512.2	Painful respiration	respiratory
317	Alcohol-related disorders	mental disorders		512.7	Shortness of breath	respiratory
317.1	Alcoholism	mental disorders		512.8	Cough	respiratory
317.11	Alcoholic liver damage	mental disorders		512.9	Other dyspnea	respiratory
318	Tobacco use disorder	mental disorders		513	Respiratory abnormalities	respiratory
320	Meningitis	neurological		514	Abnormal findings examination of lungs	respiratory
324	Other CNS infection and poliomyelitis	neurological		514.2	Solitary pulmonary nodule	respiratory
327	Sleep disorders	neurological		516	Abnormal sputum	respiratory
327.1	Hypersomnia	neurological		519	Other diseases of respiratory system, not elsewhere classified	respiratory
327.3	Sleep apnea	neurological		519.9	Symptoms involving respiratory system and other chest symptoms	respiratory
327.31	Central/nonobstroctive sleep apnea	neurological		521	Diseases of hard tissues of teeth	digestive
327.32	Obstructive sleep apnea	neurological		521.1	Dental caries	digestive
327.4	Insomnia	neurological		523	Gingival and periodontal diseases	digestive
327.41	Organic or persistent insomnia	neurological		525	Other diseases of the teeth and supporting structures	digestive
327.5	Parasomnia	neurological		528	Diseases of the oral soft tissues, excluding lesions specific for gingiva and tongue	digestive
327.7	Sleep related movement disorders	neurological		530	Diseases of esophagus	digestive
327.71	Restless legs syndrome	neurological		530.1	Esophagitis, GERD and related diseases	digestive
331	Other cerebral degenerations	neurological		530.11	GERD	digestive
331.1	Hydrocephalus	neurological		531	Peptic ulcer (excl. esophageal)	digestive
331.9	Cerebral degeneration, unspecified	neurological		531.4	Peptic ulcer, site unspecified	digestive
332	Parkinson's disease	neurological		532	Dysphagia	digestive
333	Extrapyramidal disease and abnormal movement disorders	neurological		535	Gastritis and duodenitis	digestive
333.1	Essential tremor	neurological		535.9	Gastritis and duodenitis, NOS	digestive
333.2	Myoclonus	neurological		536	Disorders of function of stomach	digestive
333.4	Torsion dystonia	neurological		536.3	Gastroparesis	digestive
334	Degenerative disease of the spinal cord	neurological		536.8	Dyspepsia and other specified disorders of function of stomach	digestive
335	Multiple sclerosis	neurological		537	Other disorders of stomach and duodenum	digestive
337	Disorders of the autonomic nervous system	neurological		539	Bariatric surgery	digestive
337.1	Peripheral autonomic neuropathy	neurological		550	Abdominal hernia	digestive
338.1	Acute pain	neurological		550.2	Diaphragmatic hernia	digestive
338.2	Chronic pain	neurological		550.5	Ventral hernia	digestive
340	Migraine	neurological		555	Inflammatory bowel disease and other gastroenteritis and colitis	digestive
340.1	Migrain with aura	neurological		558	Noninfectious gastroenteritis	digestive
341	Other demyelinating diseases of central nervous system	neurological		560	Intestinal obstruction without mention of hernia	digestive
342	Hemiplegia	neurological		560.4	Other intestinal obstruction	digestive
344	Other paralytic syndromes	neurological		562	Diverticulosis and diverticulitis	digestive
345	Epilepsy, recurrent seizures, convulsions	neurological		562.1	Diverticulosis	digestive
345.1	Epilepsy	neurological		564	Functional digestive disorders	digestive
345.11	Generalized convulsive epilepsy	neurological		564.1	Irritable Bowel Syndrome	digestive
345.12	Partial epilepsy	neurological		565	Anal and rectal conditions	digestive
345.3	Convulsions	neurological		569	Other disorders of intestine	digestive
348	Other conditions of brain	neurological		569.2	Gastrointestinal complications	digestive
348.2	Cerebral edema and compression of brain	neurological		571	Chronic liver disease and cirrhosis	digestive
348.8	Encephalopathy, not elsewhere classified	neurological		571.5	Other chronic nonalcoholic liver disease	digestive
348.9	Other conditions of brain, NOS	neurological		571.51	Cirrhosis of liver without mention of alcohol	digestive
349	Other and unspecified disorders of the nervous system	neurological		572	Ascites (non malignant)	digestive
350	Abnormal movement	neurological		573	Other disorders of liver	digestive
350.1	Abnormal involuntary movements	neurological		573.7	Abnormal results of function study of liver	digestive
350.2	Abnormality of gait	neurological		573.9	Abnormal serum enzyme levels	digestive
350.3	Lack of coordination	neurological		574	Cholelithiasis and cholecystitis	digestive
351	Other peripheral nerve disorders	neurological		574.1	Cholelithiasis	digestive
352	Disorders of other cranial nerves	neurological		575	Other biliary tract disease	digestive
352.1	Trigeminal nerve disorders [CN5]	neurological		577	Diseases of pancreas	digestive
352.2	Facial nerve disorders [CN7]	neurological		578	Gastrointestinal hemorrhage	digestive
353	Nerve root and plexus disorders	neurological		578.2	Blood in stool	digestive
353.1	Nerve plexus lesions	neurological		578.8	Hemorrhage of rectum and anus	digestive
355	Complex regional/central pain syndrome	neurological		578.9	Hemorrhage of gastrointestinal tract	digestive
355.1	Chronic pain syndrome	neurological		579	Other symptoms involving abdomen and pelvis	digestive
356	Hereditary and idiopathic peripheral neuropathy	neurological		580	Nephritis; nephrosis; renal sclerosis	genitourinary
357	Inflammatory and toxic neuropathy	neurological		580.1	Glomerulonephritis	genitourinary
358	Myoneural disorders	neurological		580.2	Nephrotic syndrome without mention of glomerulonephritis	genitourinary
359	Muscular dystrophies and other myopathies	neurological		580.3	Nephritis and nephropathy without mention of glomerulonephritis	genitourinary
359.2	Myopathy	neurological		580.31	Nephritis and nephropathy in diseases classified elsewhere	genitourinary
360	Disorders of the globe	sense organs		585	Renal failure	genitourinary
360.2	Progressive myopia	sense organs		585.1	Acute renal failure	genitourinary
361	Retinal detachments and defects	sense organs		585.2	Renal failure NOS	genitourinary
361.1	Retinal detachment with retinal defect	sense organs		585.3	Chronic renal failure [CKD]	genitourinary
362	Other retinal disorders	sense organs		585.31	Renal dialysis	genitourinary
362.2	Degeneration of macula and posterior pole of retina	sense organs		585.32	End stage renal disease	genitourinary
362.21	Macular degeneration, dry	sense organs		585.33	Chronic Kidney Disease, Stage III	genitourinary
362.22	Macular degeneration, wet	sense organs		585.34	Chronic Kidney Disease, Stage IV	genitourinary
362.23	Cystoid macular degeneration of retina	sense organs		585.4	Chronic kidney disease, Stage I or II	genitourinary
362.26	Macular puckering of retina	sense organs		586	Other disorders of the kidney and ureters	genitourinary
362.27	Drusen (degenerative) of retina	sense organs		587	Kidney replaced by transpant	genitourinary
362.29	Macular degeneration (senile) of retina NOS	sense organs		588	Disorders resulting from impaired renal function	genitourinary
362.3	Other nondiabetic retinopathy	sense organs		588.1	Renal osteodystrophy	genitourinary
362.4	Retinal vascular changes and abnomalities	sense organs		588.2	Secondary hyperparathyroidism (of renal origin)	genitourinary
362.6	Peripheral retinal degenerations	sense organs		590	Pyelonephritis	genitourinary
362.8	Retinal hemorrhage/ischemia	sense organs		591	Urinary tract infection	genitourinary
362.9	Retinal edema	sense organs		592	Cystitis and urethritis	genitourinary
363	Chorioretinal inflammations, scars, and other disorders of choroid	sense organs		593	Hematuria	genitourinary
363.3	Chorioretinal scars	sense organs		594	Urinary calculus	genitourinary
363.4	Choroidal degenerations	sense organs		594.1	Calculus of kidney	genitourinary
364	Corneal opacity and other disorders of cornea	sense organs		596	Other disorders of bladder	genitourinary
364.1	Corneal opacity	sense organs		596.5	Functional disorders of bladder	genitourinary
364.2	Corneal edema	sense organs		599	Other symptoms/disorders or the urinary system	genitourinary
364.4	Corneal degenerations	sense organs		599.2	Retention of urine	genitourinary
364.5	Corneal dystrophy	sense organs		599.3	Dysuria	genitourinary
364.51	Fuchs' dystrophy	sense organs		599.4	Urinary incontinence	genitourinary
365	Glaucoma	sense organs		599.5	Frequency of urination and polyuria	genitourinary
365.1	Open-angle glaucoma	sense organs		599.9	Other abnormality of urination	genitourinary
365.11	Primary open angle glaucoma	sense organs		600	Hyperplasia of prostate	genitourinary
365.2	Primary angle-closure glaucoma	sense organs		605	Erectile dysfunction [ED]	genitourinary
365.5	Pseudoexfoliation glaucoma	sense organs		608	Other disorders of male genital organs	genitourinary
366	Cataract	sense organs		610	Benign mammary dysplasias	genitourinary
366.1	Nonsenile Cataract	sense organs		610.1	Cystic mastopathy	genitourinary
366.2	Senile cataract	sense organs		611	Abnormal findings on mammogram or breast exam	genitourinary
367	Disorders of refraction and accommodation; blindness and low vision	sense organs		611.1	Abnormal mammogram	genitourinary
367.1	Myopia	sense organs		611.3	Lump or mass in breast	genitourinary
367.2	Astigmatism	sense organs		612	Breast conditions, congenital or relating to hormones	genitourinary
367.8	Hypermetropia	sense organs		613	Other nonmalignant breast conditions	genitourinary
367.9	Blindness and low vision	sense organs		613.5	Mastodynia	genitourinary
368	Visual disturbances	sense organs		614	Inflammatory diseases of female pelvic organs	genitourinary
368.1	Amblyopia	sense organs		614.5	Inflammatory disease of cervix, vagina, and vulva	genitourinary
368.2	Diplopia and disorders of binocular vision	sense organs		614.52	Vaginitis and vulvovaginitis	genitourinary
368.3	Anisometropia	sense organs		618	Genital prolapse	genitourinary
368.4	Visual field defects	sense organs		619	Noninflammatory female genital disorders	genitourinary
368.9	Subjective visual disturbances	sense organs		619.4	Noninflammatory disorders of vagina	genitourinary
369	Infection of the eye	sense organs		624	Symptoms involving female genital tract	genitourinary
369.2	Eye infection, viral	sense organs		625	Pain and other symptoms associated with female genital organs	genitourinary
369.5	Conjunctivitis, infectious	sense organs		626	Disorders of menstruation and other abnormal bleeding from female genital tract	genitourinary
370	Keratitis	sense organs		626.1	Irregular menstrual cycle/bleeding	genitourinary
370.1	Corneal ulcer	sense organs		626.11	Absent or infrequent menstruation	genitourinary
370.2	Superficial keratitis	sense organs		626.12	Excessive or frequent menstruation	genitourinary
370.3	Keratoconjunctivitis	sense organs		626.13	Irregular menstrual cycle	genitourinary
370.31	Keratoconjunctivitis sicca	sense organs		626.2	Dysmenorrhea	genitourinary
371	Inflammation of the eye	sense organs		627	Menopausal and postmenopausal disorders	genitourinary
371.1	Uveitis, noninfectious or NOS	sense organs		627.1	Postmenopausal bleeding	genitourinary
371.2	Conjunctivitis, noninfectious	sense organs		627.2	Symptomatic menopause	genitourinary
371.21	Allergic conjunctivitis	sense organs		627.3	Postmenopausal atrophic vaginitis	genitourinary
371.3	Inflammation of eyelids	sense organs		628	Ovarian cyst	genitourinary
372	Disorders of conjunctiva	sense organs		634	Miscarriage; stillbirth	pregnancy complications
374	Other disorders of eyelids	sense organs		636	Early or threatened labor; hemorrhage in early pregnancy	pregnancy complications
374.1	Ectropion or entropion	sense organs		636.3	Hemorrhage in early pregnancy	pregnancy complications
374.3	Ptosis of eyelid	sense organs		642	Hypertension complicating pregnancy, childbirth, and the puerperium	pregnancy complications
374.6	Dermatochalasis	sense organs		646	Other complications of pregnancy NEC	pregnancy complications
375	Disorders of lacrimal system	sense organs		649	Other conditions or status of the mother complicating pregnancy, childbirth, or the puerperium	pregnancy complications
375.1	Dry eyes	sense organs		649.1	Diabetes or abnormal glucose tolerance complicating pregnancy	pregnancy complications
375.2	Epiphora	sense organs		655	Known or suspected fetal abnormality affecting management of mother	pregnancy complications
377	Disorders of optic nerve and visual pathways	sense organs		681	Superficial cellulitis and abscess	dermatologic
377.1	Optic atrophy	sense organs		681.1	Cellulitis and abscess of fingers/toes	dermatologic
377.3	Optic neuritis/neuropathy	sense organs		681.5	Cellulitis and abscess of leg, except foot	dermatologic
378	Strabismus and other disorders of binocular eye movements	sense organs		681.7	Cellulitis and abscess of trunk	dermatologic
378.1	Strabismus (not specified as paralytic)	sense organs		686	Other local infections of skin and subcutaneous tissue	dermatologic
378.5	Paralytic strabismus	sense organs		687.1	Rash and other nonspecific skin eruption	dermatologic
379	Other disorders of eye	sense organs		687.4	Disturbance of skin sensation	dermatologic
379.2	Disorders of vitreous body	sense organs		689	Disorder of skin and subcutaneous tissue NOS	dermatologic
379.3	Aphakia and other disorders of lens	sense organs		690	Erythematosquamous dermatosis	dermatologic
379.5	Disorders of iris and ciliary body	sense organs		690.1	Seborrheic dermatitis	dermatologic
379.51	Pigmentary iris degeneration	sense organs		694	Dyschromia and Vitiligo	dermatologic
379.9	Pain, swelling or discharge of eye	sense organs		694.2	Other dyschromia	dermatologic
380	Disorders of external ear	sense organs		695	Erythematous conditions	dermatologic
380.1	Otitis externa	sense organs		695.4	Lupus (localized and systemic)	dermatologic
380.4	Impacted cerumen	sense organs		695.42	Systemic lupus erythematosus	dermatologic
381	Otitis media and Eustachian tube disorders	sense organs		697	Sarcoidosis	dermatologic
381.1	Otitis media	sense organs		698	Pruritus and related conditions	dermatologic
381.11	Suppurative and unspecified otitis media	sense organs		700	Corns and callosities	dermatologic
381.2	Eustachian tube disorders	sense organs		701	Other hypertrophic and atrophic conditions of skin	dermatologic
382	Otalgia	sense organs		702	Degenerative skin conditions and other dermatoses	dermatologic
384	Other disorders of tympanic membrane	sense organs		703	Diseases of nail, NOS	dermatologic
384.4	Perforation of tympanic membrane	sense organs		704	Diseases of hair and hair follicles	dermatologic
385	Other disorders of middle ear and mastoid	sense organs		704.1	Alopecia	dermatologic
385.3	Cholesteatoma	sense organs		705	Disorders of sweat glands	dermatologic
386	Vertiginous syndromes and other disorders of vestibular system	sense organs		706	Diseases of sebaceous glands	dermatologic
386.1	Meniere's disease	sense organs		706.1	Acne	dermatologic
386.2	Peripheral or central vertigo	sense organs		706.2	Sebaceous cyst	dermatologic
386.3	Labyrinthitis	sense organs		706.8	Other specified diseases of sebaceous glands	dermatologic
386.9	Dizziness and giddiness (Light-headedness and vertigo)	sense organs		707	Chronic ulcer of skin	dermatologic
388	Other disorders of ear	sense organs		707.1	Decubitus ulcer	dermatologic
389	Hearing loss	sense organs		707.2	Chronic ulcer of leg or foot	dermatologic
389.1	Sensorineural hearing loss	sense organs		709	Diffuse diseases of connective tissue	dermatologic
389.2	Conductive hearing loss	sense organs		710	Osteomyelitis, periostitis, and other infections involving bone	musculoskeletal
389.4	Tinnitus	sense organs		710.1	Osteomyelitis	musculoskeletal
394	Rheumatic disease of the heart valves	circulatory system		710.19	Unspecified osteomyelitis	musculoskeletal
394.1	Mitral valve stenosis and aortic valve stenosis	circulatory system		714	Rheumatoid arthritis and other inflammatory polyarthropathies	musculoskeletal
394.2	Mitral valve disease	circulatory system		714.1	Rheumatoid arthritis	musculoskeletal
394.7	Disease of tricuspid valve	circulatory system		716	Other arthropathies	musculoskeletal
395	Heart valve disorders	circulatory system		716.9	Arthropathy NOS	musculoskeletal
395.1	Nonrheumatic mitral valve disorders	circulatory system		720	Spinal stenosis	musculoskeletal
395.2	Nonrheumatic aortic valve disorders	circulatory system		720.1	Spinal stenosis of lumbar region	musculoskeletal
395.3	Nonrheumatic tricuspid valve disorders	circulatory system		721	Spondylosis and allied disorders	musculoskeletal
395.6	Heart valve replaced	circulatory system		721.1	Spondylosis without myelopathy	musculoskeletal
396	Abnormal heart sounds	circulatory system		722	Intervertebral disc disorders	musculoskeletal
401	Hypertension	circulatory system		722.1	Displacement of intervertebral disc	musculoskeletal
401.1	Essential hypertension	circulatory system		722.6	Degeneration of intervertebral disc	musculoskeletal
401.2	Hypertensive heart and/or renal disease	circulatory system		724	Other and unspecified disorders of back	musculoskeletal
401.21	Hypertensive heart disease	circulatory system		726	Peripheral enthesopathies and allied syndromes	musculoskeletal
401.22	Hypertensive chronic kidney disease	circulatory system		726.1	Enthesopathy	musculoskeletal
401.3	Other hypertensive complications	circulatory system		727	Other disorders of synovium, tendon, and bursa	musculoskeletal
411	Ischemic Heart Disease	circulatory system		727.1	Synovitis and tenosynovitis	musculoskeletal
411.1	Unstable angina (intermediate coronary syndrome)	circulatory system		728.7	Fasciitis	musculoskeletal
411.2	Myocardial infarction	circulatory system		733.4	Aseptic necrosis of bone	musculoskeletal
411.3	Angina pectoris	circulatory system		735	Acquired foot deformities	musculoskeletal
411.4	Coronary atherosclerosis	circulatory system		735.2	Acquired toe deformities	musculoskeletal
411.8	Other chronic ischemic heart disease, unspecified	circulatory system		735.21	Hammer toe (acquired)	musculoskeletal
414	Other forms of chronic heart disease	circulatory system		735.3	Hallux valgus (Bunion)	musculoskeletal
414.2	ASCVD	circulatory system		740	Osteoarthrosis	musculoskeletal
415	Pulmonary heart disease	circulatory system		740.1	Osteoarthritis; localized	musculoskeletal
415.1	Acute pulmonary heart disease	circulatory system		740.11	Osteoarthrosis, localized, primary	musculoskeletal
415.11	Pulmonary embolism and infarction, acute	circulatory system		740.2	Osteoarthrosis, generalized	musculoskeletal
415.2	Chronic pulmonary heart disease	circulatory system		740.3	Osteoarthrosis involving more than one site, but not specified as generalized	musculoskeletal
415.21	Primary pulmonary hypertension	circulatory system		740.9	Osteoarthrosis NOS	musculoskeletal
416	Cardiomegaly	circulatory system		741	Symptoms and disorders of the joints	musculoskeletal
418	Nonspecific chest pain	circulatory system		741.2	Stiffness of joint	musculoskeletal
418.1	Precordial pain	circulatory system		741.3	Difficulty in walking	musculoskeletal
420	Carditis	circulatory system		741.4	Joint effusions	musculoskeletal
420.2	Pericarditis	circulatory system		743	Osteoporosis, osteopenia and pathological fracture	musculoskeletal
420.3	Endocarditis	circulatory system		743.1	Osteoporosis	musculoskeletal
425	Cardiomyopathy	circulatory system		743.11	Osteoporosis NOS	musculoskeletal
425.1	Primary/intrinsic cardiomyopathies	circulatory system		743.12	Senile osteoporosis	musculoskeletal
425.11	Hypertrophic obstructive cardiomyopathy	circulatory system		743.13	Other specified osteoporosis	musculoskeletal
425.2	Secondary/extrinsic cardiomyopathies	circulatory system		743.9	Osteopenia or other disorder of bone and cartilage	musculoskeletal
426	Cardiac conduction disorders	circulatory system		745	Pain in joint	musculoskeletal
426.2	Atrioventricular [AV] block	circulatory system		747	Cardiac and circulatory congenital anomalies	congenital anomalies
426.21	First degree AV block	circulatory system		751	Genitourinary congenital anomalies	congenital anomalies
426.23	Second degree AV block	circulatory system		751.2	Congenital anomalies of urinary system	congenital anomalies
426.24	Atrioventricular block, complete	circulatory system		751.21	Cystic kidney disease	congenital anomalies
426.3	Bundle branch block	circulatory system		760	Back pain	symptoms
426.31	Right bundle branch block	circulatory system		761	Cervicalgia	symptoms
426.32	Left bundle branch block	circulatory system		763	Thoracic or lumbosacral neuritis or radiculitis, unspecified	symptoms
426.7	Abnormal electrocardiogram [ECG] [EKG]	circulatory system		764	Sciatica	symptoms
426.9	Cardiac pacemaker/device in situ	circulatory system		765	Cervical radiculitis	symptoms
426.91	Cardiac pacemaker in situ	circulatory system		766	Neuralgia, neuritis, and radiculitis NOS	symptoms
426.92	Cardiac defibrillator in situ	circulatory system		770	Myalgia and myositis unspecified	symptoms
427	Cardiac dysrhythmias	circulatory system		771	Musculoskeletal symptoms referable to limbs	symptoms
427.1	Paroxysmal tachycardia, unspecified	circulatory system		771.1	Swelling of limb	symptoms
427.11	Paroxysmal supraventricular tachycardia	circulatory system		772.2	Spasm of muscle	symptoms
427.12	Paroxysmal ventricular tachycardia	circulatory system		772.3	Muscle weakness	symptoms
427.2	Atrial fibrillation and flutter	circulatory system		782.3	Edema	symptoms
427.21	Atrial fibrillation	circulatory system		783	Fever of unknown origin	symptoms
427.22	Atrial flutter	circulatory system		785	Abdominal pain	symptoms
427.3	Other specified cardiac dysrhythmias	circulatory system		788	Syncope and collapse	symptoms
427.4	Cardiac arrest and ventricular fibrillation	circulatory system		789	Nausea and vomiting	symptoms
427.41	Ventricular fibrillation and flutter	circulatory system		790	Nonspecific findings on examination of blood	symptoms
427.42	Cardiac arrest	circulatory system		790.6	Other abnormal blood chemistry	symptoms
427.5	Arrhythmia (cardiac) NOS	circulatory system		792	Abnormal Papanicolaou smear of cervix and cervical HPV	symptoms
427.6	Premature beats	circulatory system		792.1	Papanicolaou smear of cervix or vagina with atypical squamous cells	symptoms
427.61	Supraventricular premature beats	circulatory system		796	Elevated prostate specific antigen [PSA]	symptoms
427.7	Tachycardia NOS	circulatory system		798	Malaise and fatigue	symptoms
427.8	Sinoatrial node dysfunction (Bradycardia)	circulatory system		800	Fracture of lower limb	injuries & poisonings
427.9	Palpitations	circulatory system		801	Fracture of ankle and foot	injuries & poisonings
428	Congestive heart failure; nonhypertensive	circulatory system		801.1	Fracture of foot	injuries & poisonings
428.1	Congestive heart failure (CHF) NOS	circulatory system		803	Fracture of upper limb	injuries & poisonings
428.2	Heart failure NOS	circulatory system		804	Fracture of hand or wrist	injuries & poisonings
428.3	Heart failure with reduced EF [Systolic or combined heart failure]	circulatory system		809	Fracture of unspecified bones	injuries & poisonings
428.4	Heart failure with preserved EF [Diastolic heart failure]	circulatory system		830	Dislocation	injuries & poisonings
429	Ill-defined descriptions and complications of heart disease	circulatory system		835	Internal derangement of knee	injuries & poisonings
429.1	Heart transplant/surgery	circulatory system		840	Sprains and strains	injuries & poisonings
429.2	Abnormal function study of cardiovascular system	circulatory system		841	Sprains and strains of back and neck	injuries & poisonings
429.3	Symptoms involving cardiovascular system	circulatory system		850	Hemorrhage or hematoma complicating a procedure	injuries & poisonings
430	Intracranial hemorrhage	circulatory system		851	Complications of transplants and reattached limbs	injuries & poisonings
430.1	Subarachnoid hemorrhage	circulatory system		854	Complications of cardiac/vascular device, implant, and graft	injuries & poisonings
430.2	Intracerebral hemorrhage	circulatory system		870	Open wounds of head; neck; and trunk	injuries & poisonings
433	Cerebrovascular disease	circulatory system		871	Open wounds of extremities	injuries & poisonings
433.1	Occlusion and stenosis of precerebral arteries	circulatory system		916	Contusion	injuries & poisonings
433.11	Occlusion of cerebral arteries, with cerebral infarction	circulatory system		930	Allergic reaction to food	injuries & poisonings
433.12	Cerebral atherosclerosis	circulatory system		939	Atopic/contact dermatitis due to other or unspecified	dermatologic
433.2	Occlusion of cerebral arteries	circulatory system		947	Urticaria	injuries & poisonings
433.21	Cerebral artery occlusion, with cerebral infarction	circulatory system		949	Allergies, other	injuries & poisonings
433.3	Cerebral ischemia	circulatory system		960	Poisoning by antibiotics	injuries & poisonings
433.31	Transient cerebral ischemia	circulatory system		960.2	Allergy/adverse effect of penicillin	injuries & poisonings
433.5	Cerebral aneurysm	circulatory system		979	Adverse drug events and drug allergies	injuries & poisonings
433.6	Acute, but ill-defined cerebrovascular disease	circulatory system		994	Sepsis and SIRS	injuries & poisonings
433.8	Late effects of cerebrovascular disease	circulatory system		994.2	Sepsis	injuries & poisonings
440	Atherosclerosis	circulatory system
440.1	Atherosclerosis of renal artery	circulatory system
440.2	Atherosclerosis of the extremities	circulatory system
440.21	Atherosclerosis of native arteries of the extremities with ulceration or gangrene	circulatory system
440.22	Atherosclerosis of native arteries of the extremities with intermittent claudication	circulatory system
440.9	Atherosclerosis of aorta	circulatory system
441	Vascular insufficiency of intestine	circulatory system
442	Other aneurysm	circulatory system
442.1	Aortic aneurysm	circulatory system
442.11	Abdominal aortic aneurysm	circulatory system
442.2	Aneurysm of iliac artery	circulatory system
442.3	Aneurysm of artery of lower extremity	circulatory system
442.8	Aneurysm of other specified artery	circulatory system
443	Peripheral vascular disease	circulatory system
443.1	Raynaud's syndrome	circulatory system
443.7	Peripheral angiopathy in diseases classified elsewhere	circulatory system
443.8	Other specified peripheral vascular diseases	circulatory system
443.9	Peripheral vascular disease, unspecified	circulatory system
444	Arterial embolism and thrombosis	circulatory system
444.1	Arterial embolism and thrombosis of lower extremity artery	circulatory system
446	Polyarteritis nodosa and allied conditions	circulatory system
446.5	Giant cell arteritis	circulatory system
446.9	Arteritis NOS	circulatory system
447	Other disorders of arteries and arterioles	circulatory system
447.1	Stricture of artery	circulatory system
447.7	Aortic ectasia	circulatory system
448	Disease of capillaries	circulatory system
450	Noninfectious disorders of lymphatic channels	circulatory system
451	Phlebitis and thrombophlebitis	circulatory system
451.2	Phlebitis and thrombophlebitis of lower extremities	circulatory system
452	Other venous embolism and thrombosis	circulatory system
452.2	Deep vein thrombosis [DVT]	circulatory system
454	Varicose veins	circulatory system
454.1	Varicose veins of lower extremity	circulatory system
454.11	Varicose veins of lower extremity, symptomtic	circulatory system
455	Hemorrhoids	circulatory system
456	Chronic venous insufficiency [CVI]	circulatory system
457	Encounter for long-term (current) use of anticoagulants, antithrombotics, aspirin	circulatory system
457.2	Encounter for long-term (current) use of antiplatelets/antithrombotics	circulatory system
457.3	Encounter for long-term (current) use of aspirin	circulatory system
458	Hypotension	circulatory system
458.1	Orthostatic hypotension	circulatory system
458.9	Hypotension NOS	circulatory system
459	Other disorders of circulatory system	circulatory system
459.9	Circulatory disease NEC	circulatory system
464	Acute sinusitis	respiratory
465	Acute upper respiratory infections of multiple or unspecified sites	respiratory
465.2	Acute pharyngitis	respiratory
465.4	Acute laryngitis and tracheitis	respiratory
470	Septal Deviations/Turbinate Hypertrophy	respiratory
471	Nasal polyps	respiratory
472	Chronic pharyngitis and nasopharyngitis	respiratory
473	Diseases of the larynx and vocal cords	respiratory
473.1	Chronic laryngitis	respiratory
473.3	Paralysis/spasm of vocal cords or larynx	respiratory
473.4	Voice disturbance	respiratory
474	Acute and chronic tonsillitis	respiratory
474.2	Chronic tonsillitis and adenoiditis	respiratory
475	Chronic sinusitis	respiratory
475.9	Postnasal drip	respiratory
476	Allergic rhinitis	respiratory
477	Epistaxis or throat hemorrhage	respiratory
478	Throat pain	respiratory
479	Other upper respiratory disease	respiratory
480	Pneumonia	respiratory
480.1	Bacterial pneumonia	respiratory
481	Influenza	respiratory
483	Acute bronchitis and bronchiolitis	respiratory
495	Asthma	respiratory
495.1	Chronic obstructive asthma	respiratory
495.11	Chronic obstructive asthma with exacerbation	respiratory
495.2	Asthma with exacerbation	respiratory
496	Chronic airway obstruction	respiratory
496.1	Emphysema	respiratory
496.2	Chronic bronchitis	respiratory
496.21	Obstructive chronic bronchitis	respiratory
496.3	Bronchiectasis	respiratory
497	Bronchitis	respiratory
500	Lung disease due to external agents	respiratory
501	Pneumonitis due to inhalation of food or vomitus	respiratory
502	Postinflammatory pulmonary fibrosis	respiratory
503	Pulmonary congestion and hypostasis	respiratory
504	Other alveolar and parietoalveolar pneumonopathy	respiratory
504.1	Idiopathic fibrosing alveolitis	respiratory
505	Other pulmonary inflamation or edema	respiratory
506	Empyema and pneumothorax	respiratory
507	Pleurisy; pleural effusion	respiratory
508	Pulmonary collapse; interstitial and compensatory emphysema	respiratory
509	Respiratory failure, insufficiency, arrest	respiratory
509.1	Respiratory failure	respiratory
509.2	Respiratory insufficiency	respiratory
509.3	Pulmonary insufficiency or respiratory failure following trauma and surgery	respiratory
509.8	Dependence on respirator [Ventilator] or supplemental oxygen	respiratory
510	Other diseases of lung	respiratory
510.2	Lung transplant	respiratory
512	Other symptoms of respiratory system	respiratory
512.1	Wheezing	respiratory
512.2	Painful respiration	respiratory
512.3	Abnormal chest sounds	respiratory
512.7	Shortness of breath	respiratory
512.8	Cough	respiratory
512.9	Other dyspnea	respiratory
513	Respiratory abnormalities	respiratory
513.3	Hypoventilation	respiratory
513.4	Hyperventilation	respiratory
514	Abnormal findings examination of lungs	respiratory
514.2	Solitary pulmonary nodule	respiratory
516	Abnormal sputum	respiratory
516.1	Hemoptysis	respiratory
519	Other diseases of respiratory system, not elsewhere classified	respiratory
519.8	Other diseases of respiratory system, NEC	respiratory
519.9	Symptoms involving respiratory system and other chest symptoms	respiratory
520	Disorders of tooth development	digestive
520.2	Disturbances in tooth eruption	digestive
521	Diseases of hard tissues of teeth	digestive
521.1	Dental caries	digestive
522	Diseases of pulp and periapical tissues	digestive
522.5	Periapical abscess	digestive
523	Gingival and periodontal diseases	digestive
523.1	Gingivitis	digestive
523.3	Periodontitis (acute or chronic)	digestive
523.31	Acute periodontitis	digestive
523.32	Chronic periodontitis	digestive
524	Dentofacial anomalies, including malocclusion	digestive
524.3	Anomalies of tooth position/malocclusion	digestive
525	Other diseases of the teeth and supporting structures	digestive
525.1	Loss of teeth or edentulism	digestive
526	Diseases of the jaws	digestive
526.4	Temporomandibular joint disorders	digestive
526.41	Temporomandibular joint disorder, unspecified	digestive
527	Diseases of the salivary glands	digestive
527.2	Sialoadenitis	digestive
527.7	Disturbance of salivary secretion	digestive
528	Diseases of the oral soft tissues, excluding lesions specific for gingiva and tongue	digestive
528.1	Stomatitis and mucositis	digestive
528.5	Diseases of lips	digestive
529	Diseases and other conditions of the tongue	digestive
530	Diseases of esophagus	digestive
530.1	Esophagitis, GERD and related diseases	digestive
530.11	GERD	digestive
530.12	Ulcer of esophagus	digestive
530.13	Barrett's esophagus	digestive
530.14	Reflux esophagitis	digestive
530.2	Esophageal bleeding (varices/hemorrhage)	digestive
530.3	Stricture and stenosis of esophagus	digestive
530.5	Disorders of esophageal motility	digestive
530.9	Heartburn	digestive
531	Peptic ulcer (excl. esophageal)	digestive
531.1	Hemorrhage from gastrointestinal ulcer	digestive
531.2	Gastric ulcer	digestive
531.3	Duodenal ulcer	digestive
531.4	Peptic ulcer, site unspecified	digestive
532	Dysphagia	digestive
535	Gastritis and duodenitis	digestive
535.2	Atrophic gastritis	digestive
535.6	Duodenitis	digestive
535.8	Other specified gastritis	digestive
535.9	Gastritis and duodenitis, NOS	digestive
536	Disorders of function of stomach	digestive
536.3	Gastroparesis	digestive
536.7	Complications of gastrostomy, colostomy and enterostomy	digestive
536.8	Dyspepsia and other specified disorders of function of stomach	digestive
537	Other disorders of stomach and duodenum	digestive
539	Bariatric surgery	digestive
540	Appendiceal conditions	digestive
540.1	Appendicitis	digestive
540.11	Acute appendicitis	digestive
550	Abdominal hernia	digestive
550.1	Inguinal hernia	digestive
550.2	Diaphragmatic hernia	digestive
550.4	Umbilical hernia	digestive
550.5	Ventral hernia	digestive
550.6	Incisional hernia	digestive
555	Inflammatory bowel disease and other gastroenteritis and colitis	digestive
555.1	Regional enteritis	digestive
555.2	Ulcerative colitis	digestive
555.21	Ulcerative colitis (chronic)	digestive
556	Ulceration of the lower GI tract	digestive
556.1	Ulceration of intestine	digestive
557	Intestinal malabsorption (non-celiac)	digestive
557.1	Celiac disease	digestive
558	Noninfectious gastroenteritis	digestive
559	Ileostomy status	digestive
560	Intestinal obstruction without mention of hernia	digestive
560.1	Paralytic ileus	digestive
560.4	Other intestinal obstruction	digestive
561	Symptoms involving digestive system	digestive
562	Diverticulosis and diverticulitis	digestive
562.1	Diverticulosis	digestive
562.2	Diverticulitis	digestive
564	Functional digestive disorders	digestive
564.1	Irritable Bowel Syndrome	digestive
565	Anal and rectal conditions	digestive
565.1	Anal and rectal polyp	digestive
567	Peritonitis and retroperitoneal infections	digestive
568	Other disorders of peritoneum	digestive
568.1	Peritoneal adhesions (postoperative) (postinfection)	digestive
569	Other disorders of intestine	digestive
569.2	Gastrointestinal complications	digestive
571	Chronic liver disease and cirrhosis	digestive
571.5	Other chronic nonalcoholic liver disease	digestive
571.51	Cirrhosis of liver without mention of alcohol	digestive
571.6	Primary biliary cirrhosis	digestive
571.8	Liver abscess and sequelae of chronic liver disease	digestive
571.81	Portal hypertension	digestive
572	Ascites (non malignant)	digestive
573	Other disorders of liver	digestive
573.2	Liver replaced by transplant	digestive
573.5	Jaundice (not of newborn)	digestive
573.6	Nonspecific elevation of levels of transaminase or lactic acid dehydrogenase [LDH]	digestive
573.7	Abnormal results of function study of liver	digestive
573.9	Abnormal serum enzyme levels	digestive
574	Cholelithiasis and cholecystitis	digestive
574.1	Cholelithiasis	digestive
574.12	Cholelithiasis with other cholecystitis	digestive
574.2	Calculus of bile duct	digestive
574.3	Cholecystitis without cholelithiasis	digestive
575	Other biliary tract disease	digestive
575.1	Cholangitis	digestive
575.2	Obstruction of bile duct	digestive
575.7	Other disorders of gallbladder	digestive
575.8	Other disorders of biliary tract	digestive
577	Diseases of pancreas	digestive
577.1	Acute pancreatitis	digestive
577.2	Chronic pancreatitis	digestive
577.3	Cyst and pseudocyst of pancreas	digestive
578	Gastrointestinal hemorrhage	digestive
578.2	Blood in stool	digestive
578.8	Hemorrhage of rectum and anus	digestive
578.9	Hemorrhage of gastrointestinal tract	digestive
579	Other symptoms involving abdomen and pelvis	digestive
579.2	Splenomegaly	digestive
579.8	Nonspecific abnormal findings in stool contents	digestive
580	Nephritis; nephrosis; renal sclerosis	genitourinary
580.1	Glomerulonephritis	genitourinary
580.11	Proliferative glomerulonephritis	genitourinary
580.12	Non-proliferative glomerulonephritis	genitourinary
580.14	Chronic glomerulonephritis, NOS	genitourinary
580.2	Nephrotic syndrome without mention of glomerulonephritis	genitourinary
580.3	Nephritis and nephropathy without mention of glomerulonephritis	genitourinary
580.31	Nephritis and nephropathy in diseases classified elsewhere	genitourinary
580.32	Nephritis and nephropathy with pathological lesion	genitourinary
580.4	Renal sclerosis, NOS	genitourinary
585	Renal failure	genitourinary
585.1	Acute renal failure	genitourinary
585.2	Renal failure NOS	genitourinary
585.3	Chronic renal failure [CKD]	genitourinary
585.31	Renal dialysis	genitourinary
585.32	End stage renal disease	genitourinary
585.33	Chronic Kidney Disease, Stage III	genitourinary
585.34	Chronic Kidney Disease, Stage IV	genitourinary
585.4	Chronic kidney disease, Stage I or II	genitourinary
586	Other disorders of the kidney and ureters	genitourinary
586.2	Cyst of kidney, acquired	genitourinary
586.4	Stricture/obstruction of ureter	genitourinary
587	Kidney replaced by transpant	genitourinary
588	Disorders resulting from impaired renal function	genitourinary
588.1	Renal osteodystrophy	genitourinary
588.2	Secondary hyperparathyroidism (of renal origin)	genitourinary
590	Pyelonephritis	genitourinary
591	Urinary tract infection	genitourinary
592	Cystitis and urethritis	genitourinary
592.1	Cystitis	genitourinary
592.11	Acute cystitis	genitourinary
592.12	Chronic cystitis	genitourinary
592.13	Chronic interstitial cystitis	genitourinary
593	Hematuria	genitourinary
593.1	Gross hematuria	genitourinary
593.2	Microscopic hematuria	genitourinary
594	Urinary calculus	genitourinary
594.1	Calculus of kidney	genitourinary
594.2	Calculus of lower urinary tract	genitourinary
594.3	Calculus of ureter	genitourinary
595	Hydronephrosis	genitourinary
596	Other disorders of bladder	genitourinary
596.1	Bladder neck obstruction	genitourinary
596.5	Functional disorders of bladder	genitourinary
597	Other disorders of urethra and urinary tract	genitourinary
597.1	Urethral stricture (not specified as infectious)	genitourinary
597.8	Urethral hypermobility/ISD	genitourinary
598	Abnormal findings on examination of urine	genitourinary
598.4	Other cells and casts in urine	genitourinary
599	Other symptoms/disorders or the urinary system	genitourinary
599.1	Urinary obstruction	genitourinary
599.2	Retention of urine	genitourinary
599.3	Dysuria	genitourinary
599.4	Urinary incontinence	genitourinary
599.5	Frequency of urination and polyuria	genitourinary
599.8	Other symptoms involving urinary system	genitourinary
599.9	Other abnormality of urination	genitourinary
600	Hyperplasia of prostate	genitourinary
601	Inflammatory diseases of prostate	genitourinary
601.1	Prostatitis	genitourinary
601.12	Chronic prostatitis	genitourinary
601.3	Orchitis and epididymitis	genitourinary
602	Other disorders of prostate	genitourinary
603	Other disorders of testis	genitourinary
603.1	Hydrocele	genitourinary
604	Disorders of penis	genitourinary
605	Erectile dysfunction [ED]	genitourinary
608	Other disorders of male genital organs	genitourinary
610	Benign mammary dysplasias	genitourinary
610.1	Cystic mastopathy	genitourinary
610.4	Benign neoplasm of breast	genitourinary
611	Abnormal findings on mammogram or breast exam	genitourinary
611.1	Abnormal mammogram	genitourinary
611.11	Mammographic microcalcification	genitourinary
611.3	Lump or mass in breast	genitourinary
612	Breast conditions, congenital or relating to hormones	genitourinary
612.2	Hypertrophy of breast (Gynecomastia)	genitourinary
613	Other nonmalignant breast conditions	genitourinary
613.1	Inflammatory disease of breast	genitourinary
613.5	Mastodynia	genitourinary
613.7	Other signs and symptoms in breast	genitourinary
613.8	Other specified disorders of breast	genitourinary
614	Inflammatory diseases of female pelvic organs	genitourinary
614.5	Inflammatory disease of cervix, vagina, and vulva	genitourinary
614.51	Cervicitis and endocervicitis	genitourinary
614.52	Vaginitis and vulvovaginitis	genitourinary
615	Endometriosis	genitourinary
618	Genital prolapse	genitourinary
618.1	Prolapse of vaginal walls	genitourinary
618.2	Uterine/Uterovaginal prolapse	genitourinary
618.5	Prolapse of vaginal vault after hysterectomy	genitourinary
619	Noninflammatory female genital disorders	genitourinary
619.1	Noninflammatory disorders of ovary, fallopian tube, and broad ligament	genitourinary
619.2	Disorders of uterus, NEC	genitourinary
619.3	Noninflammatory disorders of cervix	genitourinary
619.4	Noninflammatory disorders of vagina	genitourinary
619.5	Noninflammatory disorders of vulva and perineum	genitourinary
621	Endometrial hyperplasia	genitourinary
622	Polyp of female genital organs	genitourinary
622.1	Polyp of corpus uteri	genitourinary
622.2	Mucous polyp of cervix	genitourinary
624	Symptoms involving female genital tract	genitourinary
624.9	stress incontinence, female	genitourinary
625	Pain and other symptoms associated with female genital organs	genitourinary
625.1	Dyspareunia	genitourinary
626	Disorders of menstruation and other abnormal bleeding from female genital tract	genitourinary
626.1	Irregular menstrual cycle/bleeding	genitourinary
626.11	Absent or infrequent menstruation	genitourinary
626.12	Excessive or frequent menstruation	genitourinary
626.13	Irregular menstrual cycle	genitourinary
626.14	Irregular menstrual bleeding	genitourinary
626.2	Dysmenorrhea	genitourinary
626.4	Premenstrual tension syndromes	genitourinary
626.8	Infertility, female	genitourinary
627	Menopausal and postmenopausal disorders	genitourinary
627.1	Postmenopausal bleeding	genitourinary
627.2	Symptomatic menopause	genitourinary
627.21	Symptomatic artificial menopause	genitourinary
627.22	Need for Hormone replacement therapy (postmenopausal)	genitourinary
627.3	Postmenopausal atrophic vaginitis	genitourinary
627.5	Premature menopause and other ovarian failure	genitourinary
628	Ovarian cyst	genitourinary
634	Miscarriage; stillbirth	pregnancy complications
635	Hemorrhage during pregnancy; childbirth and postpartum	pregnancy complications
636	Early or threatened labor; hemorrhage in early pregnancy	pregnancy complications
636.3	Hemorrhage in early pregnancy	pregnancy complications
642	Hypertension complicating pregnancy, childbirth, and the puerperium	pregnancy complications
642.1	Preeclampsia and eclampsia	pregnancy complications
646	Other complications of pregnancy NEC	pregnancy complications
649	Other conditions or status of the mother complicating pregnancy, childbirth, or the puerperium	pregnancy complications
649.1	Diabetes or abnormal glucose tolerance complicating pregnancy	pregnancy complications
653	Problems associated with amniotic cavity and membranes	pregnancy complications
655	Known or suspected fetal abnormality affecting management of mother	pregnancy complications
681	Superficial cellulitis and abscess	dermatologic
681.1	Cellulitis and abscess of fingers/toes	dermatologic
681.2	Cellulitis and abscess of face/neck	dermatologic
681.3	Cellulitis and abscess of arm/hand	dermatologic
681.5	Cellulitis and abscess of leg, except foot	dermatologic
681.6	Cellulitis and abscess of foot, toe	dermatologic
681.7	Cellulitis and abscess of trunk	dermatologic
686	Other local infections of skin and subcutaneous tissue	dermatologic
686.1	Carbuncle and furuncle	dermatologic
687	Symptoms affecting skin	dermatologic
687.1	Rash and other nonspecific skin eruption	dermatologic
687.4	Disturbance of skin sensation	dermatologic
689	Disorder of skin and subcutaneous tissue NOS	dermatologic
690	Erythematosquamous dermatosis	dermatologic
690.1	Seborrheic dermatitis	dermatologic
691	Congenital anomalies of skin	dermatologic
694	Dyschromia and Vitiligo	dermatologic
694.2	Other dyschromia	dermatologic
695	Erythematous conditions	dermatologic
695.3	Rosacea	dermatologic
695.4	Lupus (localized and systemic)	dermatologic
695.41	Cutaneous lupus erythematosus	dermatologic
695.42	Systemic lupus erythematosus	dermatologic
695.7	Prurigo and Lichen	dermatologic
695.8	Other specified erythematous conditions	dermatologic
695.9	Unspecified erythematous condition	dermatologic
696	Psoriasis and related disorders	dermatologic
696.4	Psoriasis	dermatologic
696.41	Psoriasis vulgaris	dermatologic
696.42	Psoriatic arthropathy	dermatologic
697	Sarcoidosis	dermatologic
698	Pruritus and related conditions	dermatologic
700	Corns and callosities	dermatologic
701	Other hypertrophic and atrophic conditions of skin	dermatologic
701.1	Keratoderma, acquired	dermatologic
701.2	Scar conditions and fibrosis of skin	dermatologic
701.3	Circumscribed scleroderma	dermatologic
701.4	Keloid scar	dermatologic
702	Degenerative skin conditions and other dermatoses	dermatologic
702.1	Actinic keratosis	dermatologic
702.2	Seborrheic keratosis	dermatologic
703	Diseases of nail, NOS	dermatologic
703.1	Ingrowing nail	dermatologic
704	Diseases of hair and hair follicles	dermatologic
704.1	Alopecia	dermatologic
704.2	Hirsutism	dermatologic
704.8	Other specified diseases of hair and hair follicles	dermatologic
705	Disorders of sweat glands	dermatologic
705.8	Hyperhidrosis	dermatologic
706	Diseases of sebaceous glands	dermatologic
706.1	Acne	dermatologic
706.2	Sebaceous cyst	dermatologic
706.8	Other specified diseases of sebaceous glands	dermatologic
707	Chronic ulcer of skin	dermatologic
707.1	Decubitus ulcer	dermatologic
707.2	Chronic ulcer of leg or foot	dermatologic
707.3	Chronic ulcer of unspecified site	dermatologic
709	Diffuse diseases of connective tissue	dermatologic
709.2	Sicca syndrome	dermatologic
709.3	Systemic sclerosis	dermatologic
709.6	Other specified diffuse diseases of connective tissue	dermatologic
709.7	Unspecified diffuse connective tissue disease	dermatologic
710	Osteomyelitis, periostitis, and other infections involving bone	musculoskeletal
710.1	Osteomyelitis	musculoskeletal
710.11	Acute osteomyelitis	musculoskeletal
710.12	Chronic osteomyelitis	musculoskeletal
710.19	Unspecified osteomyelitis	musculoskeletal
711	Arthropathy associated with infections	musculoskeletal
711.1	Pyogenic arthritis	musculoskeletal
713	Arthropathy associated with other disorders classified elsewhere	musculoskeletal
713.5	Arthropathy associated with neurological disorders	musculoskeletal
714	Rheumatoid arthritis and other inflammatory polyarthropathies	musculoskeletal
714.1	Rheumatoid arthritis	musculoskeletal
714.2	Juvenile rheumatoid arthritis	musculoskeletal
715	Other inflammatory spondylopathies	musculoskeletal
715.1	Sacroiliitis NEC	musculoskeletal
715.2	Ankylosing spondylitis	musculoskeletal
716	Other arthropathies	musculoskeletal
716.1	Unspecified polyarthropathy or polyarthritis	musculoskeletal
716.9	Arthropathy NOS	musculoskeletal
717	Polymyalgia Rheumatica	musculoskeletal
720	Spinal stenosis	musculoskeletal
720.1	Spinal stenosis of lumbar region	musculoskeletal
721	Spondylosis and allied disorders	musculoskeletal
721.1	Spondylosis without myelopathy	musculoskeletal
721.2	Spondylosis with myelopathy	musculoskeletal
722	Intervertebral disc disorders	musculoskeletal
722.1	Displacement of intervertebral disc	musculoskeletal
722.6	Degeneration of intervertebral disc	musculoskeletal
722.8	Postlaminectomy syndrome	musculoskeletal
722.9	Other and unspecified disc disorder	musculoskeletal
723	Other disorders of cervical region	musculoskeletal
724	Other and unspecified disorders of back	musculoskeletal
724.1	Disorders of sacrum	musculoskeletal
724.2	Disorders of coccyx	musculoskeletal
724.8	Other symptoms referable to back	musculoskeletal
724.9	Other unspecified back disorders	musculoskeletal
726	Peripheral enthesopathies and allied syndromes	musculoskeletal
726.1	Enthesopathy	musculoskeletal
726.2	Synoviopathy	musculoskeletal
726.3	Bursitis	musculoskeletal
726.4	Calcaneal spur; Exostosis NOS	musculoskeletal
727	Other disorders of synovium, tendon, and bursa	musculoskeletal
727.1	Synovitis and tenosynovitis	musculoskeletal
727.2	Bursitis disorders	musculoskeletal
727.4	Ganglion and cyst of synovium, tendon, and bursa	musculoskeletal
727.5	Rupture of synovium	musculoskeletal
727.6	Rupture of tendon, nontraumatic	musculoskeletal
728.7	Fasciitis	musculoskeletal
728.71	Contracture of palmar fascia [Dupuytren's disease]	musculoskeletal
729	Other disorders of soft tissues	musculoskeletal
729.3	Panniculitis	musculoskeletal
731	Osteitis deformans and osteopathies associated with other disorders classified elsewhere	musculoskeletal
733	Other disorders of bone and cartilage	musculoskeletal
733.4	Aseptic necrosis of bone	musculoskeletal
733.8	Malunion and nonunion of fracture	musculoskeletal
735	Acquired foot deformities	musculoskeletal
735.1	Flat foot	musculoskeletal
735.2	Acquired toe deformities	musculoskeletal
735.21	Hammer toe (acquired)	musculoskeletal
735.23	Hallux rigidus	musculoskeletal
735.3	Hallux valgus (Bunion)	musculoskeletal
736	Other acquired deformities of limbs	musculoskeletal
736.4	Genu valgum or varum (acquired)	musculoskeletal
737	Curvature of spine	musculoskeletal
737.1	Kyphosis (acquired)	musculoskeletal
737.3	Kyphoscoliosis and scoliosis	musculoskeletal
738	Other acquired musculoskeletal deformity	musculoskeletal
738.4	Acquired spondylolisthesis	musculoskeletal
739	Contracture of joint	musculoskeletal
740	Osteoarthrosis	musculoskeletal
740.1	Osteoarthritis; localized	musculoskeletal
740.11	Osteoarthrosis, localized, primary	musculoskeletal
740.2	Osteoarthrosis, generalized	musculoskeletal
740.3	Osteoarthrosis involving more than one site, but not specified as generalized	musculoskeletal
740.9	Osteoarthrosis NOS	musculoskeletal
741	Symptoms and disorders of the joints	musculoskeletal
741.2	Stiffness of joint	musculoskeletal
741.3	Difficulty in walking	musculoskeletal
741.4	Joint effusions	musculoskeletal
742	Derangement of joint, non-traumatic	musculoskeletal
742.9	Other derangement of joint	musculoskeletal
743	Osteoporosis, osteopenia and pathological fracture	musculoskeletal
743.1	Osteoporosis	musculoskeletal
743.11	Osteoporosis NOS	musculoskeletal
743.12	Senile osteoporosis	musculoskeletal
743.13	Other specified osteoporosis	musculoskeletal
743.2	Pathologic fracture	musculoskeletal
743.21	Pathologic fracture of vertebrae	musculoskeletal
743.9	Osteopenia or other disorder of bone and cartilage	musculoskeletal
745	Pain in joint	musculoskeletal
747	Cardiac and circulatory congenital anomalies	congenital anomalies
747.1	Cardiac congenital anomalies	congenital anomalies
747.11	Cardiac shunt/ heart septal defect	congenital anomalies
747.12	Valvular heart disease/ heart chambers	congenital anomalies
747.13	Congenital anomalies of great vessels	congenital anomalies
747.2	Congenital anomalies of peripheral vascular system	congenital anomalies
750	Digestive congenital anomalies	congenital anomalies
750.1	Upper gastrointestinal congenital anomalies	congenital anomalies
751	Genitourinary congenital anomalies	congenital anomalies
751.2	Congenital anomalies of urinary system	congenital anomalies
751.21	Cystic kidney disease	congenital anomalies
752	Nervous system congenital anomalies	congenital anomalies
753	Congenital anomalies of the eye	congenital anomalies
753.2	Congenital anomalies of posterior segment of eye	congenital anomalies
754	Congenital musculoskeletal deformities of spine	congenital anomalies
754.2	Spondylolisthesis, congenital	congenital anomalies
755	Congenital anomalies of limbs	congenital anomalies
756	Other congenital musculoskeletal anomalies	congenital anomalies
759	Other and unspecified congenital anomalies	congenital anomalies
760	Back pain	symptoms
761	Cervicalgia	symptoms
763	Thoracic or lumbosacral neuritis or radiculitis, unspecified	symptoms
764	Sciatica	symptoms
765	Cervical radiculitis	symptoms
766	Neuralgia, neuritis, and radiculitis NOS	symptoms
769	Nonallopathic lesions NEC	symptoms
770	Myalgia and myositis unspecified	symptoms
771	Musculoskeletal symptoms referable to limbs	symptoms
771.1	Swelling of limb	symptoms
771.2	Cramp of limb	symptoms
772	Symptoms of the muscles	symptoms
772.2	Spasm of muscle	symptoms
772.3	Muscle weakness	symptoms
781	Symptoms involving nervous and musculoskeletal systems	symptoms
782.3	Edema	symptoms
782.6	Pallor and flushing	symptoms
783	Fever of unknown origin	symptoms
785	Abdominal pain	symptoms
788	Syncope and collapse	symptoms
789	Nausea and vomiting	symptoms
790	Nonspecific findings on examination of blood	symptoms
790.1	Elevated sedimentation rate	symptoms
790.6	Other abnormal blood chemistry	symptoms
792	Abnormal Papanicolaou smear of cervix and cervical HPV	symptoms
792.1	Papanicolaou smear of cervix or vagina with atypical squamous cells	symptoms
795.8	Abnormal tumor markers	symptoms
796	Elevated prostate specific antigen [PSA]	symptoms
797	Shock	symptoms
798	Malaise and fatigue	symptoms
798.1	Chronic fatigue syndrome	symptoms
800	Fracture of lower limb	injuries & poisonings
800.1	Fracture of neck of femur	injuries & poisonings
800.2	Fracture of unspecified part of femur	injuries & poisonings
800.3	Fracture of tibia and fibula	injuries & poisonings
800.4	Fracture of patella	injuries & poisonings
801	Fracture of ankle and foot	injuries & poisonings
801.1	Fracture of foot	injuries & poisonings
802	Fracture of pelvis	injuries & poisonings
803	Fracture of upper limb	injuries & poisonings
803.1	Fracture of humerus	injuries & poisonings
803.2	Fracture of radius and ulna	injuries & poisonings
803.21	Colles' fracture	injuries & poisonings
803.3	Fracture of clavicle or scapula	injuries & poisonings
804	Fracture of hand or wrist	injuries & poisonings
805	Fracture of vertebral column without mention of spinal cord injury	injuries & poisonings
807	Fracture of ribs	injuries & poisonings
809	Fracture of unspecified bones	injuries & poisonings
817	Concussion	injuries & poisonings
818	Intracranial hemorrhage (injury)	injuries & poisonings
818.1	Subdural hemorrhage (injury)	injuries & poisonings
819	Skull and face fracture and other intercranial injury	injuries & poisonings
830	Dislocation	injuries & poisonings
835	Internal derangement of knee	injuries & poisonings
836	Traumatic arthropathy	injuries & poisonings
840	Sprains and strains	injuries & poisonings
840.1	Muscle/tendon sprain	injuries & poisonings
840.2	Rotator cuff (capsule) sprain	injuries & poisonings
840.3	Joint/ligament sprain	injuries & poisonings
841	Sprains and strains of back and neck	injuries & poisonings
842	Other sprains and strains	injuries & poisonings
850	Hemorrhage or hematoma complicating a procedure	injuries & poisonings
851	Complications of transplants and reattached limbs	injuries & poisonings
853	Complication of colostomy or enterostomy	injuries & poisonings
854	Complications of cardiac/vascular device, implant, and graft	injuries & poisonings
858	Complication of internal orthopedic device	injuries & poisonings
859	Complication due to other implant and internal device	injuries & poisonings
860	Bone marrow or stem cell transplant	neoplasms
870	Open wounds of head; neck; and trunk	injuries & poisonings
870.3	Other open wound of head and face	injuries & poisonings
871	Open wounds of extremities	injuries & poisonings
871.1	Open wound of hand except finger(s)	injuries & poisonings
871.2	Open wound of finger(s)	injuries & poisonings
871.3	Open wound of foot except toe(s) alone	injuries & poisonings
872	Traumatic amputation	injuries & poisonings
874	Complication of amputation stump	injuries & poisonings
875	Non-healing surgical wound	injuries & poisonings
907	Injuries to the nervous system	injuries & poisonings
912	Insect bite	injuries & poisonings
913	Toxic effect of venom	injuries & poisonings
916	Contusion	injuries & poisonings
930	Allergic reaction to food	injuries & poisonings
938	Dermatitis due to solar radiation	injuries & poisonings
938.1	Acute dermatitis due to solar radiation	injuries & poisonings
938.2	Chronic dermatitis due to solar radiation	injuries & poisonings
939	Atopic/contact dermatitis due to other or unspecified	dermatologic
946	Anaphylactic shock NOS	injuries & poisonings
947	Urticaria	injuries & poisonings
949	Allergies, other	injuries & poisonings
958	Certain early complications of trauma or procedure	injuries & poisonings
960	Poisoning by antibiotics	injuries & poisonings
960.2	Allergy/adverse effect of penicillin	injuries & poisonings
961	Poisoning by other anti-infectives	injuries & poisonings
961.1	Poisoning/allergy of sulfonamides	injuries & poisonings
962	Poisoning by hormones and synthetic substitutes	injuries & poisonings
962.1	Adrenal cortical steroids causing adverse effects in therapeutic use	injuries & poisonings
963	Poisoning by primarily systemic agents	injuries & poisonings
963.1	Antineoplastic and immunosuppressive drugs causing adverse effects	injuries & poisonings
964	Poisoning by agents primarily affecting blood constituents	injuries & poisonings
965	Poisoning by analgesics, antipyretics, and antirheumatics	injuries & poisonings
965.1	Opiates and related narcotics causing adverse effects in therapeutic use	injuries & poisonings
969	Poisoning by psychotropic agents	injuries & poisonings
972	Poisoning by agents primarily affecting the cardiovascular system	injuries & poisonings
974	Poisoning by water, mineral, and uric acid metabolism drugs	injuries & poisonings
977	Personal history of allergy to medicinal agents	injuries & poisonings
979	Adverse drug events and drug allergies	injuries & poisonings
980	Encounter for long-term (current) use of antibiotics	infectious diseases
990	Effects radiation NOS	injuries & poisonings
994	Sepsis and SIRS	injuries & poisonings
994.1	Systemic inflammatory response syndrome (SIRS)	injuries & poisonings
994.2	Sepsis	injuries & poisonings
