# Supplementary material for: A phenome-wide association study to discover pleiotropic effects of PCSK9, APOB, and LDLR
Source: NPJ Genom Med. 2019 Feb 11;4:3. doi: 10.1038/s41525-019-0078-7 (PMC6370860; doi:10.1038/s41525-019-0078-7)
Supplement: Supplementary file 3 — Supplemental Data 2 [file 41525_2019_78_MOESM3_ESM.xlsx]

## Sheet: Lipid genes in GWAS catalog
Supplementary Data 2. Lipid genes in GWAS catalog compared to eMERGE and UK BioBank.
GWAS catalog									eMERGE						UK BioBank
PUBMEDID	DISEASE/TRAIT	MAPPED_GENE	SNPS	CONTEXT	RISK ALLELE FREQUENCY	P-VALUE	OR or BETA	95% CI (TEXT)	Phecode	Phecode description	beta	SE	OR	p-value	code description	beta	p-value
28270201	Cholesterol, total	PCSK9	rs11591147	missense_variant	0.0169	2e-17	0.360906	[0.28-0.44] mg/dl decrease	X272.1	Hyperlipidemia	-0.451299	0.0646053	0.636801	2.8389e-12	high cholesterol	0.047127	6.2855e-72
29212778	Coronary artery disease	PCSK9	rs11591147	missense_variant	0.0164	2e-22	0.2406	[0.19-0.29] unit decrease	X411.4	Coronary atherosclerosis	-0.135102	0.0745091	0.873627	0.069797	I25 Chronic ischaemic heart disease	0.014471	1.1978e-13
29212778	Coronary artery disease	PCSK9	rs11591147	missense_variant	0.016	2e-25	0.282	[0.23-0.33] unit decrease	X411.4	Coronary atherosclerosis	-0.135102	0.0745091	0.873627	0.069797	I25 Chronic ischaemic heart disease	0.014471	1.1978e-13
29212778	Coronary artery disease	PCSK9	rs11591147	missense_variant	0.0163	2e-25	0.2821	[0.23-0.34] unit decrease	X411.4	Coronary atherosclerosis	-0.135102	0.0745091	0.873627	0.069797	I25 Chronic ischaemic heart disease	0.014471	1.1978e-13
28714975	Coronary artery disease (myocardial infartum, percutaneous transluminal coronary angioplasty, coronary artery bypass grafting, angina or chromic ischemic heart disease)	PCSK9	rs11591147	missense_variant	0.984	3e-10	1.25	[1.16-1.34]	X411	Ischemic Heart Disease	-0.114734	0.0698859	0.891603	0.100645	I20-I25 Ischaemic heart diseases	0.016514	7.8486e-15
18193044	LDL cholesterol	PCSK9	rs11591147	missense_variant	0.01	2e-44	0.47	[0.41-0.53] percentage SD decrease	X272.11	Hypercholesterolemia	-0.512425	0.0817321	0.599041	3.62044e-10	high cholesterol	0.047127	6.2855e-72
25961943	LDL cholesterol	PCSK9	rs11591147	missense_variant	0.98	2e-92	0.528	[0.48-0.58] s.d. increase	X272.11	Hypercholesterolemia	-0.512425	0.0817321	0.599041	3.62044e-10	high cholesterol	0.047127	6.2855e-72
27005778	Metabolite levels (lipoprotein measures)	PCSK9	rs11591147	missense_variant	NR	3e-61	0.533503	[0.47-0.60] unit decrease	X277.51	Lipoprotein disorders	0.0234056	0.336595	1.02368	0.944563	E78 Disorders of lipoprotein metabolism and other lipidaemias	0.025313	2.1198e-28
22331829	Response to statins (LDL cholesterol change)	PCSK9	rs11591147	missense_variant	NR	5e-09	5	[3.43-6.57] mg/dL decrease
20686565	Cholesterol, total	BSND - PCSK9	rs2479409	upstream_gene_variant	0.3	4e-24	1.96	[1.49-2.43] mg/dL increase	X272.1	Hyperlipidemia	0.0279186	0.0162498	1.02831	0.0857797	high cholesterol	-0.0058548	5.1825e-16
24097068	Cholesterol, total	BSND - PCSK9	rs2479409	upstream_gene_variant	0.32	2e-39	0.054	[NR] unit increase	X272.1	Hyperlipidemia	0.0279186	0.0162498	1.02831	0.0857797	high cholesterol	-0.0058548	5.1825e-16
20686565	LDL cholesterol	BSND - PCSK9	rs2479409	upstream_gene_variant	0.3	2e-28	2.01	[1.58-2.44] mg/dL increase	X272.11	Hypercholesterolemia	0.0316183	0.019611	1.03212	0.106903	high cholesterol	-0.0058548	5.1825e-16
24097068	LDL cholesterol	BSND - PCSK9	rs2479409	upstream_gene_variant	0.32	3e-50	0.064	[NR] unit increase	X272.11	Hypercholesterolemia	0.0316183	0.019611	1.03212	0.106903	high cholesterol	-0.0058548	5.1825e-16
28334899	LDL cholesterol levels	BSND - PCSK9	rs2479409	upstream_gene_variant	0.667	3e-42	0.0642	[0.056-0.072] unit decrease (EA Beta value)	X272.11	Hypercholesterolemia	0.0316183	0.019611	1.03212	0.106903	high cholesterol	-0.0058548	5.1825e-16
28334899	Total cholesterol levels	BSND - PCSK9	rs2479409	upstream_gene_variant	0.667	1e-32	0.054	[0.046-0.062] unit decrease (EA Beta values)	X272.1	Hyperlipidemia	0.0279186	0.0162498	1.02831	0.0857797	high cholesterol	-0.0058548	5.1825e-16
22544364	Wilms tumor	PCSK9	rs2495478	intron_variant	0.04	1e-07	1.4	[1.15-1.72]	X189.1	Cancer of kidney and renal pelvis	0.0170648	0.129455	1.01721	0.895127
28334899	LDL cholesterol levels	PCSK9	rs505151	missense_variant	0.94	8e-07	0.11	[0.067-0.153] unit decrease	X272.11	Hypercholesterolemia	0.0438476	0.0494141	1.04482	0.37489	high cholesterol	-0.010302	1.773e-07
28334899	LDL cholesterol levels	PCSK9	rs505151	missense_variant	0.94	9e-09	0.107	[0.072-0.142] unit decrease	X272.11	Hypercholesterolemia	0.0438476	0.0494141	1.04482	0.37489	high cholesterol	-0.010302	1.773e-07
28334899	Total cholesterol levels	PCSK9	rs505151	missense_variant	0.94	4e-06	0.102	[0.059-0.145] unit decrease	X272.1	Hyperlipidemia	0.0440495	0.0407899	1.04503	0.280181	high cholesterol	-0.010302	1.773e-07
28334899	Total cholesterol levels	PCSK9	rs505151	missense_variant	0.94	3e-08	0.103	[0.068-0.138] unit decrease	X272.1	Hyperlipidemia	0.0440495	0.0407899	1.04503	0.280181	high cholesterol	-0.010302	1.773e-07
21943158	Cardiovascular disease risk factors	APOB	rs10199768	intron_variant	0.47	8e-15	0.11	[0.083-0.137] mmol/l increase
25961943	Cholesterol, total	APOB	rs1041968	synonymous_variant	0.48	5e-54	0.095	[0.083-0.107] s.d. increase	X272.1	Hyperlipidemia	0.0723136	0.0154458	1.07499	2.84414e-06	high cholesterol	0.012409	2.8335e-72
20686565	HDL cholesterol	APOB	rs1042034	missense_variant	0.22	1e-30	0.9	[0.72-1.08] mg/dL increase
20686565	Triglycerides	APOB	rs1042034	missense_variant	0.22	1e-45	5.99	[5.11-6.87] mg/dL decrease	X272.12	Hypertriglyceridemia	-0.0643589	0.0582056	0.937668	0.268849
23726366	LDL cholesterol	APOB	rs12713956	intron_variant	0.183	4e-08	4.86	[NR] unit decrease	X272.11	Hypercholesterolemia	-0.0824665	0.0313671	0.920842	0.00856172
20686565	Cholesterol, total	APOB	rs1367117	missense_variant	0.3	4e-96	4.16	[3.73-4.59] mg/dL increase	X272.1	Hyperlipidemia	0.0722725	0.016644	1.07495	1.41032e-05	high cholesterol	-0.014845	2.053e-93
24097068	Cholesterol, total	APOB	rs1367117	missense_variant	0.32	3e-139	0.1	[NR] unit increase	X272.1	Hyperlipidemia	0.0722725	0.016644	1.07495	1.41032e-05	high cholesterol	-0.014845	2.053e-93
20686565	LDL cholesterol	APOB	rs1367117	missense_variant	0.3	4e-114	4.05	[3.68-4.42] mg/dL increase	X272.11	Hypercholesterolemia	0.0751145	0.0201123	1.07801	0.0001879	high cholesterol	-0.014845	2.053e-93
24097068	LDL cholesterol	APOB	rs1367117	missense_variant	0.32	1e-182	0.119	[NR] unit increase	X272.11	Hypercholesterolemia	0.0751145	0.0201123	1.07801	0.0001879	high cholesterol	-0.014845	2.053e-93
28334899	LDL cholesterol levels	APOB	rs1367117	missense_variant	0.288	2e-179	0.119	[0.11-0.13] unit increase (EA Beta value)	X272.11	Hypercholesterolemia	0.0751145	0.0201123	1.07801	0.0001879	high cholesterol	-0.014845	2.053e-93
19936222	Lipid metabolism phenotypes	APOB	rs1367117	missense_variant	NR	2e-17	3.916	[NR] unit increase
19936222	Lipid metabolism phenotypes	APOB	rs1367117	missense_variant	NR	6e-25	4.027	[NR] unit increase
28334899	Total cholesterol levels	APOB	rs1367117	missense_variant	0.288	3e-136	0.0995	[0.092-0.107] unit increase (EA Beta values)	X272.1	Hyperlipidemia	0.0722725	0.016644	1.07495	1.41032e-05	high cholesterol	-0.014845	2.053e-93
25961943	HDL cholesterol	APOB	rs2678379	intron_variant	0.24	7e-21	0.065	[0.051-0.079] s.d. increase
25961943	Triglycerides	LOC101928271 - APOB	rs4665710	downstream_gene_variant	0.76	1e-31	0.082	[0.068-0.096] s.d. increase	X272.12	Hypertriglyceridemia	-0.0680865	0.0582566	0.93418	0.24251
28240269	Blood protein levels	APOB	rs520354	intron_variant	0.473394	7e-13	0.3033	[0.22-0.38] unit increase
28714975	Coronary artery disease (myocardial infartum, percutaneous transluminal coronary angioplasty, coronary artery bypass grafting, angina or chromic ischemic heart disease)	APOB - TDRD15	rs585967	upstream_gene_variant	0.844	3e-08	1.07	[1.04-1.09]	X411	Ischemic Heart Disease	-0.0317333	0.0221774	0.968765	0.152464
23118302	Lipoprotein-associated phospholipase A2 activity and mass	APOB	rs6413458	synonymous_variant	0.02	2e-07	0.0398	[0.0088-0.0708] ng/ml decrease
19936222	Lipid metabolism phenotypes	APOB	rs673548	intron_variant	NR	4e-10	0.041	[NR] unit decrease
19936222	Lipid metabolism phenotypes	APOB	rs673548	intron_variant	NR	5e-42	6.624	[NR] unit decrease
22399527	Metabolic syndrome	APOB	rs673548	intron_variant	0.73	1e-10	0.11	[NR] mmol/l decrease	X277.7	Dysmetabolic syndrome X	-0.0642325	0.10093	0.937787	0.524513
19060910	Metabolic traits	APOB	rs673548	intron_variant	0.27	2e-08	0.08	[0.05-0.11] mmol/l decrease
22916037	Metabolite levels	APOB	rs673548	intron_variant	0.27	1e-13
23247145	LDL (oxidized)	APOB	rs676210	missense_variant	0.77	3e-47	10.5	U/L increase	X272.11	Hypercholesterolemia	-0.0319907	0.0228163	0.968516	0.160885	high cholesterol	0.0095084	4.6387e-29
19936222	Lipid metabolism phenotypes	APOB	rs676210	missense_variant	NR	2e-09	0.047	[NR] unit decrease
19936222	Lipid metabolism phenotypes	APOB	rs676210	missense_variant	NR	4e-64	4.219	[NR] unit decrease
19936222	Lipid metabolism phenotypes	APOB	rs676210	missense_variant	NR	9e-56	6.384	[NR] unit decrease
19060911	Cholesterol, total	APOB	rs693	synonymous_variant	0.52	9e-23	0.1	[NR] s.d. decrease	X272.1	Hyperlipidemia	0.072193	0.0154447	1.07486	2.94966e-06	high cholesterol	0.012455	1.8408e-73
19060911	LDL cholesterol	APOB	rs693	synonymous_variant	0.52	4e-17	0.1	[NR] s.d. decrease	X272.11	Hypercholesterolemia	0.0844137	0.0186913	1.08808	6.2958e-06	high cholesterol	0.012455	1.8408e-73
19060910	LDL cholesterol	APOB	rs693	synonymous_variant	0.41	3e-11	0.12	[0.09-0.16] mmol/l increase	X272.11	Hypercholesterolemia	0.0844137	0.0186913	1.08808	6.2958e-06	high cholesterol	0.012455	1.8408e-73
18193044	LDL cholesterol	APOB	rs693	synonymous_variant	0.48	1e-21	0.12	[0.10-0.14] percentage SD increase	X272.11	Hypercholesterolemia	0.0844137	0.0186913	1.08808	6.2958e-06	high cholesterol	0.012455	1.8408e-73
17463246	LDL cholesterol levels	APOB	rs693	synonymous_variant	0.49	7e-07	1	(% variance) increase	X272.11	Hypercholesterolemia	0.0844137	0.0186913	1.08808	6.2958e-06	high cholesterol	0.012455	1.8408e-73
18193044	Triglycerides	APOB	rs693	synonymous_variant	0.48	2e-07	0.08	[0.04-0.12] percentage SD increase	X272.12	Hypertriglyceridemia	0.0392166	0.0474598	1.04	0.408627
27005778	Metabolite levels (lipoprotein measures)	LOC101928271 - APOB	rs952275	downstream_gene_variant	0.43	2e-27	0.11	[0.09-0.13] unit increase	X277.51	Lipoprotein disorders	0.0526423	0.0799329	1.05405	0.510165	E78 Disorders of lipoprotein metabolism and other lipidaemias	0.0042037	2.4396e-12
23726366	LDL cholesterol	SMARCA4 - LDLR	rs17249141	upstream_gene_variant	0.0126	2e-17	32.93	[NR] unit decrease	X272.11	Hypercholesterolemia
19060911	Cholesterol, total	LDLR	rs2228671	stop_gained	0.88	9e-24	0.16	[NR] s.d. increase	X272.1	Hyperlipidemia	-0.160782	0.0238658	0.851478	1.61803e-11
19060911	LDL cholesterol	LDLR	rs2228671	stop_gained	0.88	4e-14	0.14	[NR] s.d. increase	X272.11	Hypercholesterolemia	-0.200151	0.0294496	0.818607	1.07262e-11
21909109	Metabolite levels	LDLR	rs2738446	intron_variant	0.14	2e-12	2.9507	[2.13-3.77] mg/dL increase
29212778	Coronary artery disease	LDLR	rs2738447	intron_variant	0.406	2e-08	0.036	[0.022-0.05] unit decrease	X411.4	Coronary atherosclerosis	-0.0202098	0.0172491	0.979993	0.241339
28334899	LDL cholesterol levels	LDLR	rs2738452	intron_variant	0.83	5e-09	0.081	[0.054-0.108] unit decrease	X272.11	Hypercholesterolemia	0.0261193	0.0188735	1.02646	0.166386
20864672	LDL cholesterol	LDLR	rs2738459	intron_variant	0.48	7e-06	0.02	[0.01-0.03] unit decrease	X272.11	Hypercholesterolemia	-0.00685145	0.0188316	0.993172	0.715987
28334899	LDL cholesterol levels	LDLR	rs2738464	3_prime_UTR_variant	0.73	3e-15	0.095	[0.071-0.119] unit increase	X272.11	Hypercholesterolemia	-0.0610189	0.0294233	0.940805	0.0380951
28843169	Cortisol levels (saliva)	LDLR	rs5927	synonymous_variant	0.24	9e-06	0.08	[0.041-0.119] unit decrease
24046328	Abdominal aortic aneurysm	LDLR	rs6511720	intron_variant	0.901	2e-10	1.32	[1.20-1.43]	X442.11	Abdominal aortic aneurysm	-0.0889176	0.062105	0.914921	0.152221
27899403	Abdominal aortic aneurysm	LDLR	rs6511720	intron_variant	0.096	8e-14	1.24	[1.18-1.32]	X442.11	Abdominal aortic aneurysm	-0.0889176	0.062105	0.914921	0.152221
21943158	Cardiovascular disease risk factors	LDLR	rs6511720	intron_variant	0.11	5e-11	0.148	[0.10-0.19] mmol/l decrease
21909108	Carotid intima media thickness	LDLR	rs6511720	intron_variant	NR	1e-07	0.1778	[0.11-0.25] unit decrease
20686565	Cholesterol, total	LDLR	rs6511720	intron_variant	0.11	7e-97	7.09	[6.42-7.76] mg/dL decrease	X272.1	Hyperlipidemia	-0.191464	0.0242964	0.825749	3.26504e-15	high cholesterol	0.025179	6.6619e-124
24097068	Cholesterol, total	LDLR	rs6511720	intron_variant	0.12	5e-202	0.185	[NR] unit decrease	X272.1	Hyperlipidemia	-0.191464	0.0242964	0.825749	3.26504e-15	high cholesterol	0.025179	6.6619e-124
29212778	Coronary artery disease	LDLR	rs6511720	intron_variant	0.117	5e-41	0.136	[0.12-0.16] unit decrease	X411.4	Coronary atherosclerosis	-0.0512422	0.0269003	0.950049	0.0567935	I25 Chronic ischaemic heart disease	0.0057453	3.484e-13
29212778	Coronary artery disease	LDLR	rs6511720	intron_variant	0.1167	5e-41	0.1359	[0.12-0.16] unit decrease	X411.4	Coronary atherosclerosis	-0.0512422	0.0269003	0.950049	0.0567935	I25 Chronic ischaemic heart disease	0.0057453	3.484e-13
28714975	Coronary artery disease (myocardial infartum, percutaneous transluminal coronary angioplasty, coronary artery bypass grafting, angina or chromic ischemic heart disease)	LDLR	rs6511720	intron_variant	0.884	8e-22	1.14	[1.11-1.17]	X411	Ischemic Heart Disease	-0.0483113	0.0253856	0.952837	0.0570273	I20-I25 Ischaemic heart diseases	0.0058418	1.1252e-11
18193043	LDL cholesterol	LDLR	rs6511720	intron_variant	0.9	4e-26	9.17	[NR] mg/dl increase	X272.11	Hypercholesterolemia	-0.225447	0.0299654	0.79816	5.33066e-14	high cholesterol	0.025179	6.6619e-124
19060906	LDL cholesterol	LDLR	rs6511720	intron_variant	0.1	2e-26	0.26	[0.18-0.34] s.d. increase	X272.11	Hypercholesterolemia	-0.225447	0.0299654	0.79816	5.33066e-14	high cholesterol	0.025179	6.6619e-124
24097068	LDL cholesterol	LDLR	rs6511720	intron_variant	0.13	3e-115			X272.11	Hypercholesterolemia	-0.225447	0.0299654	0.79816	5.33066e-14	high cholesterol	0.025179	6.6619e-124
21347282	LDL cholesterol	LDLR	rs6511720	intron_variant	0.144	7e-08	0.208	[0.13-0.28] unit decrease	X272.11	Hypercholesterolemia	-0.225447	0.0299654	0.79816	5.33066e-14	high cholesterol	0.025179	6.6619e-124
18193044	LDL cholesterol	LDLR	rs6511720	intron_variant	0.1	2e-51	0.26	[0.22-0.30] percentage SD decrease	X272.11	Hypercholesterolemia	-0.225447	0.0299654	0.79816	5.33066e-14	high cholesterol	0.025179	6.6619e-124
20686565	LDL cholesterol	LDLR	rs6511720	intron_variant	0.11	4e-117	6.99	[6.4-7.58] mg/dL decrease	X272.11	Hypercholesterolemia	-0.225447	0.0299654	0.79816	5.33066e-14	high cholesterol	0.025179	6.6619e-124
24097068	LDL cholesterol	LDLR	rs6511720	intron_variant	0.12	4e-262	0.221	[NR] unit decrease	X272.11	Hypercholesterolemia	-0.225447	0.0299654	0.79816	5.33066e-14	high cholesterol	0.025179	6.6619e-124
19936222	Lipid metabolism phenotypes	LDLR	rs6511720	intron_variant	NR	5e-25	4.516	[NR] unit decrease	X277.5	Other disorders of lipid metabolism	0.0914951	0.0972634	1.09581	0.346862	E78 Disorders of lipoprotein metabolism and other lipidaemias	0.013557	1.9972e-48
19936222	Lipid metabolism phenotypes	LDLR	rs6511720	intron_variant	NR	3e-18	4.492	[NR] unit decrease	X277.5	Other disorders of lipid metabolism	0.0914951	0.0972634	1.09581	0.346862	E78 Disorders of lipoprotein metabolism and other lipidaemias	0.013557	1.9972e-48
19936222	Lipid metabolism phenotypes	LDLR	rs6511720	intron_variant	NR	1e-25	6.892	[NR] unit decrease	X277.5	Other disorders of lipid metabolism	0.0914951	0.0972634	1.09581	0.346862	E78 Disorders of lipoprotein metabolism and other lipidaemias	0.013557	1.9972e-48
19936222	Lipid metabolism phenotypes	LDLR	rs6511720	intron_variant	NR	2e-31	6.532	[NR] unit decrease	X277.5	Other disorders of lipid metabolism	0.0914951	0.0972634	1.09581	0.346862	E78 Disorders of lipoprotein metabolism and other lipidaemias	0.013557	1.9972e-48
28753643	Lipoprotein phospholipase A2 activity in cardiovascular disease	LDLR	rs6511720	intron_variant	0.083	2e-06	3.75	[2.20-5.30] (nmol/min/ml) decrease
22003152	Lipoprotein-associated phospholipase A2 activity and mass	LDLR	rs6511720	intron_variant	0.1	3e-11	0.045	[0.031-0.059] unit decrease
22916037	Metabolite levels	LDLR	rs6511720	intron_variant	0.1	4e-09
